# Supplementary material for: ﻿Three new species and a new record of ConocybesectionPilosellae (Bolbitiaceae, Agaricales) from Jilin Province, China
Source: MycoKeys. 2025 Feb 24;114:67–94. doi: 10.3897/mycokeys.114.140056 (PMC11876981; doi:10.3897/mycokeys.114.140056)
Supplement: XML Treatment for Conocybe verna [file mycokeys.114.140056-treatment1.xml]

<!DOCTYPE tp:taxon-treatment
  PUBLIC "-//TaxonX//DTD Taxonomic Treatment Publishing DTD v0 20100105//EN" "tax-treatment-NSO.dtd">
<tp:taxon-treatment xmlns:tp="http://www.plazi.org/taxpub"><tp:treatment-meta><kwd-group><label>Taxon classification</label><kwd>
                <named-content content-type="kingdom">Fungi</named-content>
              </kwd><kwd>
                <named-content content-type="order">Agaricales</named-content>
              </kwd><kwd>
                <named-content content-type="family">Bolbitiaceae</named-content>
              </kwd></kwd-group><mixed-citation publication-type="journal"><person-group><name><surname>Song</surname><given-names>Han-bing</given-names></name><name><surname>Bau</surname><given-names>Tolgor</given-names></name></person-group><article-title>﻿Three new species and a new record of <tp:taxon-name><tp:taxon-name-part taxon-name-part-type="genus" reg="Conocybe">Conocybe</tp:taxon-name-part><tp:taxon-name-part taxon-name-part-type="infraspecific-rank">section</tp:taxon-name-part><tp:taxon-name-part taxon-name-part-type="section" reg="Pilosellae">Pilosellae</tp:taxon-name-part></tp:taxon-name> (<tp:taxon-name><tp:taxon-name-part taxon-name-part-type="family">Bolbitiaceae</tp:taxon-name-part></tp:taxon-name>, <tp:taxon-name><tp:taxon-name-part taxon-name-part-type="order">Agaricales</tp:taxon-name-part></tp:taxon-name>) from Jilin Province, China</article-title><source>MycoKeys</source><day>24</day><month>02</month><year>2025</year><volume>114</volume><fpage>67</fpage><lpage>94</lpage><pub-id pub-id-type="doi">10.3897/mycokeys.114.140056</pub-id></mixed-citation></tp:treatment-meta><tp:nomenclature><label>﻿</label><tp:taxon-name>
              <object-id xmlns:xlink="http://www.w3.org/1999/xlink" content-type="arpha" xlink:type="simple">F693FEB4-8EDE-5A6B-A93F-B715E8F0C57D</object-id>
              <tp:taxon-name-part taxon-name-part-type="genus" reg="Conocybe">Conocybe</tp:taxon-name-part>
              <tp:taxon-name-part taxon-name-part-type="species" reg="verna">verna</tp:taxon-name-part>
              <object-id xmlns:xlink="http://www.w3.org/1999/xlink" content-type="mycobank" xlink:type="simple">852866</object-id>
            </tp:taxon-name><tp:taxon-authority>T. Bau &amp; H. B. Song</tp:taxon-authority><tp:taxon-status xmlns:xlink="http://www.w3.org/1999/xlink" xlink:type="simple">sp. nov.</tp:taxon-status><xref ref-type="fig" rid="F2">Figs 2A–D</xref><xref ref-type="fig" rid="F3">, 3</xref><xref ref-type="fig" rid="F4">, 4</xref></tp:nomenclature><tp:treatment-sec sec-type="etymology" id="SECID0EICDI"><title>Etymology.</title><p>“<italic>verna</italic>” refers to spring-born.</p></tp:treatment-sec><tp:treatment-sec sec-type="Holotypus" id="SECID0EYCDI"><title>Holotypus.</title><p>China, • Jilin Province, Tonghua City, Ji’an City, Yushan Park, 8 May 2023, <named-content xmlns:xlink="http://www.w3.org/1999/xlink" content-type="dwc:verbatimCoordinates" xlink:type="simple"><named-content content-type="geo-json" specific-use="{&#34;type&#34;:&#34;Point&#34;,&#34;coordinates&#34;:[126.179167,41.133611]}" id="NCID0EBDDI" xlink:type="simple">41°08'01"N, 126°10'45"E</named-content></named-content>, alt. 280 m, Zheng-Qing Chen, CZQ23050801 (FJAU65117).</p></tp:treatment-sec><tp:treatment-sec sec-type="diagnosis" id="SECID0EGDDI"><title>Diagnosis.</title><p>The main characteristic of <italic><tp:taxon-name><tp:taxon-name-part taxon-name-part-type="genus" reg="Conocybe">Conocybe</tp:taxon-name-part><tp:taxon-name-part taxon-name-part-type="species" reg="verna">verna</tp:taxon-name-part></tp:taxon-name></italic> includes a straight to reflexed edge of the pileus after maturity, with no surface pubescence. The basidiospores exhibit a suprahilar depression and have an oblong, subcylindrical shape with a slightly thin wall. The basidia are 2-spored.</p></tp:treatment-sec><tp:treatment-sec sec-type="description" id="SECID0EXDDI"><title>Description.</title><p>Basidioma mycenoid. Pileus diameter 0.5–2.5 cm, initially paraboloid, nearly hemispherical, margin deflexed, matured obtusely conical, campanulate, margin straight to reflexed. Pileus initially beige (RAL1001) to ivory (RAL1014), matured light ivory (RAL1015), powdery yellow (RAL1034) to ochre brown (RAL8001), surface hygrophanous, pubescence absent, when moist, it exhibits striae, which disappear upon slight drying, margin undulate. Context thin, ivory (RAL1014) to beige (RAL1001), no specific odor or taste. Lamellae adnexed to narrowly adnate, ventricose, crowded, unequal in length, ivory (RAL1014), powdery yellow (RAL1034) to ochre brown (RAL8001), smooth margin. Stipe 2.0–8.0 cm long, 1.0–3.0 mm thick, cylindrical, slightly thicker downward, ivory (RAL1014) to ochre brown (RAL8001), deer brown (RAL8007), surface pruinose and short pubescent, longitudinally fibrous striate, subbulbous at the base.</p><fig id="F2" position="float" orientation="portrait"><object-id xmlns:xlink="http://www.w3.org/1999/xlink" content-type="doi" xlink:type="simple">10.3897/mycokeys.114.140056.figure2</object-id><object-id xmlns:xlink="http://www.w3.org/1999/xlink" content-type="arpha" xlink:type="simple">E063C080-5FB0-503D-A3FB-91EE05BAE094</object-id><label>Figure 2.</label><caption><p>Basidiomata of <tp:taxon-name><tp:taxon-name-part taxon-name-part-type="genus" reg="Conocybe">Conocybe</tp:taxon-name-part><tp:taxon-name-part taxon-name-part-type="infraspecific-rank">sect.</tp:taxon-name-part><tp:taxon-name-part taxon-name-part-type="section" reg="Pilosellae">Pilosellae</tp:taxon-name-part></tp:taxon-name> species <bold>A</bold><italic><tp:taxon-name><tp:taxon-name-part taxon-name-part-type="genus" reg="Conocybe">C.</tp:taxon-name-part><tp:taxon-name-part taxon-name-part-type="species" reg="verna">verna</tp:taxon-name-part></tp:taxon-name></italic> (FJAU65117 T) <bold>B</bold><italic><tp:taxon-name><tp:taxon-name-part taxon-name-part-type="genus" reg="Conocybe">C.</tp:taxon-name-part><tp:taxon-name-part taxon-name-part-type="species" reg="verna">verna</tp:taxon-name-part></tp:taxon-name></italic> (FJAU65118) <bold>C, D</bold><italic><tp:taxon-name><tp:taxon-name-part taxon-name-part-type="genus" reg="Conocybe">C.</tp:taxon-name-part><tp:taxon-name-part taxon-name-part-type="species" reg="verna">verna</tp:taxon-name-part></tp:taxon-name></italic> (FJAU65119) <bold>E, F</bold><italic><tp:taxon-name><tp:taxon-name-part taxon-name-part-type="genus" reg="Conocybe">C.</tp:taxon-name-part><tp:taxon-name-part taxon-name-part-type="species" reg="angulispora">angulispora</tp:taxon-name-part></tp:taxon-name></italic> (FJAU65120 T) <bold>G</bold><italic><tp:taxon-name><tp:taxon-name-part taxon-name-part-type="genus" reg="Conocybe">C.</tp:taxon-name-part><tp:taxon-name-part taxon-name-part-type="species" reg="angulispora">angulispora</tp:taxon-name-part></tp:taxon-name></italic> (FJAU65122) <bold>H</bold><italic><tp:taxon-name><tp:taxon-name-part taxon-name-part-type="genus" reg="Conocybe">C.</tp:taxon-name-part><tp:taxon-name-part taxon-name-part-type="species" reg="angulispora">angulispora</tp:taxon-name-part></tp:taxon-name></italic> (FJAU65121) <bold>I</bold><italic><tp:taxon-name><tp:taxon-name-part taxon-name-part-type="genus" reg="Conocybe">C.</tp:taxon-name-part><tp:taxon-name-part taxon-name-part-type="species" reg="rubrocyanea">rubrocyanea</tp:taxon-name-part></tp:taxon-name></italic> (FJAU65123 T) <bold>J</bold><italic><tp:taxon-name><tp:taxon-name-part taxon-name-part-type="genus" reg="Conocybe">C.</tp:taxon-name-part><tp:taxon-name-part taxon-name-part-type="species" reg="rubrocyanea">rubrocyanea</tp:taxon-name-part></tp:taxon-name></italic> (FJAU71654) <bold>K</bold><italic><tp:taxon-name><tp:taxon-name-part taxon-name-part-type="genus" reg="Conocybe">C.</tp:taxon-name-part><tp:taxon-name-part taxon-name-part-type="species" reg="rubrocyanea">rubrocyanea</tp:taxon-name-part></tp:taxon-name></italic> (FJAU71658) <bold>L</bold><italic><tp:taxon-name><tp:taxon-name-part taxon-name-part-type="genus" reg="Conocybe">C.</tp:taxon-name-part><tp:taxon-name-part taxon-name-part-type="species" reg="rubrocyanea">rubrocyanea</tp:taxon-name-part></tp:taxon-name></italic> (FJAU71652) <bold>M</bold><italic><tp:taxon-name><tp:taxon-name-part taxon-name-part-type="genus" reg="Conocybe">C.</tp:taxon-name-part><tp:taxon-name-part taxon-name-part-type="species" reg="rubrocyanea">rubrocyanea</tp:taxon-name-part></tp:taxon-name></italic> (FJAU71650) <bold>N–P</bold><italic><tp:taxon-name><tp:taxon-name-part taxon-name-part-type="genus" reg="Conocybe">C.</tp:taxon-name-part><tp:taxon-name-part taxon-name-part-type="species" reg="hexagonospora">hexagonospora</tp:taxon-name-part></tp:taxon-name></italic> (FJAU71661), Scale bars: 1 cm, T = holotype.</p></caption><graphic xmlns:xlink="http://www.w3.org/1999/xlink" xlink:href="mycokeys-114-067-g002.jpg" position="float" orientation="portrait" xlink:type="simple" id="oo_1261084.jpg"><uri content-type="original_file" xlink:type="simple">https://binary.pensoft.net/fig/1261084</uri></graphic></fig><p><bold><italic>Basidiospores</italic></bold> (60/3/3) (10–)11–15.5(–16) × (5.5–)6–8.5(–9) μm, Q=(1.65–)1.71–2.07(–2.21), Qm = 1.86(±0.10), with a suprahilar depression, oblong, subcylindrical, wall slightly thin, containing oil droplets, germ pore diameter 0.5–2.0 μm. Basidiospores in 5% KOH solution appear ochre brown (RAL8001) to copper brown (RAL8004). Basidia (20–)21–33(–35) × (7–)8–11 μm, clavate, 2-spored, sterigmata 3–7 μm long, basidia with vacuolar contents. Cheilocystidia (16–)17–25(–26) × (6–)7–11(–13) μm, lecythiform, with capitula 3–6 μm wide. Caulocystidia ellipsoid to oblong, lageniform, long-necked lageniform, subcylindrical, clavate, narrowly utriform to utriform, fusiform, conical, nettle hair-shaped, (9–)10–50(–53) × 5–12 μm, with capilliform elements reaching up to 80 μm, among which rare lecythiform cystidia are mixed. Pileipellis hymeniform, composed of (23–)31–63(–65) × (14–)15–22(–23) μm sphaeropedunculate elements, with yellow pigments at the base. Pileocystidia absent. All structures have clamp connections. Weakly positive reaction with ammonia forming rhomboid crystals.</p><fig id="F3" position="float" orientation="portrait"><object-id xmlns:xlink="http://www.w3.org/1999/xlink" content-type="doi" xlink:type="simple">10.3897/mycokeys.114.140056.figure3</object-id><object-id xmlns:xlink="http://www.w3.org/1999/xlink" content-type="arpha" xlink:type="simple">02729C1B-00DF-5D94-A744-CE8AEEF5B932</object-id><label>Figure 3.</label><caption><p><italic><tp:taxon-name><tp:taxon-name-part taxon-name-part-type="genus" reg="Conocybe">Conocybe</tp:taxon-name-part><tp:taxon-name-part taxon-name-part-type="species" reg="verna">verna</tp:taxon-name-part></tp:taxon-name></italic> (FJAU65117) <bold>A</bold> basidiomata <bold>B</bold> basidiospores in KOH <bold>C</bold> hymenium and subhymenium <bold>D</bold> cheilocystidia <bold>E</bold> stipitipellis <bold>F</bold> pileipellis. Scale bars: 1 cm (<bold>A</bold>); 10 μm (<bold>B–F</bold>).</p></caption><graphic xmlns:xlink="http://www.w3.org/1999/xlink" xlink:href="mycokeys-114-067-g003.jpg" position="float" orientation="portrait" xlink:type="simple" id="oo_1261085.jpg"><uri content-type="original_file" xlink:type="simple">https://binary.pensoft.net/fig/1261085</uri></graphic></fig></tp:treatment-sec><tp:treatment-sec sec-type="habitat" id="SECID0EBLDI"><title>Habitat.</title><p>Found singly or scattered in broad-leaved forests during spring.</p></tp:treatment-sec><tp:treatment-sec sec-type="distribution" id="SECID0EGLDI"><title>Known distribution.</title><p>Jilin Province, China.</p></tp:treatment-sec><tp:treatment-sec sec-type="Additional specimens measured" id="SECID0ELLDI"><title>Additional specimens measured.</title><p>China, • Jilin Province, Tonghua City, Ji’an City, Yushan Park, 8 May 2023, <named-content xmlns:xlink="http://www.w3.org/1999/xlink" content-type="dwc:verbatimCoordinates" xlink:type="simple"><named-content content-type="geo-json" specific-use="{&#34;type&#34;:&#34;Point&#34;,&#34;coordinates&#34;:[126.179167,41.133611]}" id="NCID0EULDI" xlink:type="simple">41°08'01"N, 126°10'45"E</named-content></named-content>, alt. 280 m, Qian-Ru Liu, LQR23050801 (FJAU65118); • Tonghua City, Ji’an City, Jiangkou Village, 9 May 2023, <named-content xmlns:xlink="http://www.w3.org/1999/xlink" content-type="dwc:verbatimCoordinates" xlink:type="simple"><named-content content-type="geo-json" specific-use="{&#34;type&#34;:&#34;Point&#34;,&#34;coordinates&#34;:[126.050556,40.993611]}" id="NCID0E3LDI" xlink:type="simple">40°59'37"N, 126°03'02"E</named-content></named-content>, alt. 260 m, Mu Liu, LM230509 (FJAU65119).</p><fig id="F4" position="float" orientation="portrait"><object-id xmlns:xlink="http://www.w3.org/1999/xlink" content-type="doi" xlink:type="simple">10.3897/mycokeys.114.140056.figure4</object-id><object-id xmlns:xlink="http://www.w3.org/1999/xlink" content-type="arpha" xlink:type="simple">CB46A624-49E5-576B-93F5-B55DEAF170B8</object-id><label>Figure 4.</label><caption><p>Microscopic structure images of <italic><tp:taxon-name><tp:taxon-name-part taxon-name-part-type="genus" reg="Conocybe">Conocybe</tp:taxon-name-part><tp:taxon-name-part taxon-name-part-type="species" reg="verna">verna</tp:taxon-name-part></tp:taxon-name></italic> (FJAU65117) <bold>A</bold> basidiospores <bold>B</bold> basidia <bold>C</bold> cheilocystidia <bold>D</bold> pileipellis <bold>E</bold> stipitipellis. Scale bars: 10 μm (<bold>A–E</bold>).</p></caption><graphic xmlns:xlink="http://www.w3.org/1999/xlink" xlink:href="mycokeys-114-067-g004.jpg" position="float" orientation="portrait" xlink:type="simple" id="oo_1261086.jpg"><uri content-type="original_file" xlink:type="simple">https://binary.pensoft.net/fig/1261086</uri></graphic></fig></tp:treatment-sec><tp:treatment-sec sec-type="notes" id="SECID0EFNDI"><title>Notes.</title><p><italic><tp:taxon-name><tp:taxon-name-part taxon-name-part-type="genus" reg="Conocybe">Conocybe</tp:taxon-name-part><tp:taxon-name-part taxon-name-part-type="species" reg="verna">verna</tp:taxon-name-part></tp:taxon-name></italic> is classified in sect. <tp:taxon-name><tp:taxon-name-part taxon-name-part-type="genus" reg="Conocybe"/><tp:taxon-name-part taxon-name-part-type="section" reg="Pilosellae">Pilosellae</tp:taxon-name-part></tp:taxon-name> primarily due to the presence of non-lecythiform caulocystidia. The distinguishing characteristics of <italic><tp:taxon-name><tp:taxon-name-part taxon-name-part-type="genus" reg="Conocybe">C.</tp:taxon-name-part><tp:taxon-name-part taxon-name-part-type="species" reg="verna">verna</tp:taxon-name-part></tp:taxon-name></italic> from other 2-spored species in sect. <tp:taxon-name><tp:taxon-name-part taxon-name-part-type="genus" reg="Conocybe"/><tp:taxon-name-part taxon-name-part-type="section" reg="Pilosellae">Pilosellae</tp:taxon-name-part></tp:taxon-name> are as follows: <italic><tp:taxon-name><tp:taxon-name-part taxon-name-part-type="genus" reg="Conocybe">C.</tp:taxon-name-part><tp:taxon-name-part taxon-name-part-type="species" reg="verna">verna</tp:taxon-name-part></tp:taxon-name></italic> differs from <italic><tp:taxon-name><tp:taxon-name-part taxon-name-part-type="genus" reg="Conocybe">C.</tp:taxon-name-part><tp:taxon-name-part taxon-name-part-type="species" reg="bisporigera">bisporigera</tp:taxon-name-part></tp:taxon-name></italic> (Hausknecht &amp; Krisai) Arnolds in that the latter has a chocolate brown pileus and lentiform basidiospores (<xref ref-type="bibr" rid="B1">Arnolds 2003</xref>). The distinction between <italic><tp:taxon-name><tp:taxon-name-part taxon-name-part-type="genus" reg="Conocybe">C.</tp:taxon-name-part><tp:taxon-name-part taxon-name-part-type="species" reg="verna">verna</tp:taxon-name-part></tp:taxon-name></italic> and <italic><tp:taxon-name><tp:taxon-name-part taxon-name-part-type="genus" reg="Conocybe">C.</tp:taxon-name-part><tp:taxon-name-part taxon-name-part-type="species" reg="caespitosa">caespitosa</tp:taxon-name-part></tp:taxon-name></italic> (Murrill) Watling is that the latter has basidiospores with a suprahilar plage and basidia measuring 19–24 μm in length, which is shorter than the basidia of <italic><tp:taxon-name><tp:taxon-name-part taxon-name-part-type="genus" reg="Conocybe">C.</tp:taxon-name-part><tp:taxon-name-part taxon-name-part-type="species" reg="verna">verna</tp:taxon-name-part></tp:taxon-name></italic> (<xref ref-type="bibr" rid="B18">Hausknecht 2009</xref>). In contrast to <italic><tp:taxon-name><tp:taxon-name-part taxon-name-part-type="genus" reg="Conocybe">C.</tp:taxon-name-part><tp:taxon-name-part taxon-name-part-type="species" reg="bispora">bispora</tp:taxon-name-part></tp:taxon-name></italic> (Singer) Hauskn., <italic><tp:taxon-name><tp:taxon-name-part taxon-name-part-type="genus" reg="Conocybe">C.</tp:taxon-name-part><tp:taxon-name-part taxon-name-part-type="species" reg="verna">verna</tp:taxon-name-part></tp:taxon-name></italic> has a pileus without distinct striations, while the basidiospores of <italic><tp:taxon-name><tp:taxon-name-part taxon-name-part-type="genus" reg="Conocybe">C.</tp:taxon-name-part><tp:taxon-name-part taxon-name-part-type="species" reg="bispora">bispora</tp:taxon-name-part></tp:taxon-name></italic> are on average 2 μm shorter (<xref ref-type="bibr" rid="B15">Hausknecht 1998</xref>). The distinction between <italic><tp:taxon-name><tp:taxon-name-part taxon-name-part-type="genus" reg="Conocybe">C.</tp:taxon-name-part><tp:taxon-name-part taxon-name-part-type="species" reg="verna">verna</tp:taxon-name-part></tp:taxon-name></italic> and <tp:taxon-name><tp:taxon-name-part taxon-name-part-type="genus" reg="Conocybe">C.</tp:taxon-name-part><tp:taxon-name-part taxon-name-part-type="species" reg="umbellula">umbellula</tp:taxon-name-part><tp:taxon-name-part taxon-name-part-type="infraspecific-rank">var.</tp:taxon-name-part><tp:taxon-name-part taxon-name-part-type="variety" reg="lednicensis">lednicensis</tp:taxon-name-part></tp:taxon-name> lies in the latter having a striate pileus, and basidia measuring less than 20 μm in length (<xref ref-type="bibr" rid="B18">Hausknecht 2009</xref>). Furthermore, <italic><tp:taxon-name><tp:taxon-name-part taxon-name-part-type="genus" reg="Conocybe">C.</tp:taxon-name-part><tp:taxon-name-part taxon-name-part-type="species" reg="verna">verna</tp:taxon-name-part></tp:taxon-name></italic> is differentiated from <italic><tp:taxon-name><tp:taxon-name-part taxon-name-part-type="genus" reg="Conocybe">C.</tp:taxon-name-part><tp:taxon-name-part taxon-name-part-type="species" reg="leporina">leporina</tp:taxon-name-part></tp:taxon-name></italic> (Velen.) Singer and <italic><tp:taxon-name><tp:taxon-name-part taxon-name-part-type="genus" reg="Conocybe">C.</tp:taxon-name-part><tp:taxon-name-part taxon-name-part-type="species" reg="microrrhiza">microrrhiza</tp:taxon-name-part></tp:taxon-name></italic> Hauskn. by the presence of a pseudorhiza in the latter two, as well as their smaller basidiospores (<xref ref-type="bibr" rid="B48">Singer 1989</xref>; <xref ref-type="bibr" rid="B16">Hausknecht 1999</xref>). <italic><tp:taxon-name><tp:taxon-name-part taxon-name-part-type="genus" reg="Conocybe">Conocybe</tp:taxon-name-part><tp:taxon-name-part taxon-name-part-type="species" reg="verna">verna</tp:taxon-name-part></tp:taxon-name></italic> differs from <italic><tp:taxon-name><tp:taxon-name-part taxon-name-part-type="genus" reg="Conocybe">C.</tp:taxon-name-part><tp:taxon-name-part taxon-name-part-type="species" reg="inocybeoides">inocybeoides</tp:taxon-name-part></tp:taxon-name></italic> Watling in that the latter has a pileus with radiating striations and possesses pileocystidia (<xref ref-type="bibr" rid="B61">Watling 1980</xref>). Additionally, <italic><tp:taxon-name><tp:taxon-name-part taxon-name-part-type="genus" reg="Conocybe">C.</tp:taxon-name-part><tp:taxon-name-part taxon-name-part-type="species" reg="verna">verna</tp:taxon-name-part></tp:taxon-name></italic> is distinguished from <italic><tp:taxon-name><tp:taxon-name-part taxon-name-part-type="genus" reg="Conocybe">C.</tp:taxon-name-part><tp:taxon-name-part taxon-name-part-type="species" reg="velutinomarginata">velutinomarginata</tp:taxon-name-part></tp:taxon-name></italic> Hauskn. &amp; Zugna and <italic><tp:taxon-name><tp:taxon-name-part taxon-name-part-type="genus" reg="Conocybe">C.</tp:taxon-name-part><tp:taxon-name-part taxon-name-part-type="species" reg="rickenii">rickenii</tp:taxon-name-part></tp:taxon-name></italic> (Jul. Schäff.) Kühner by the presence of capilliform pileocystidia in the latter two; <italic><tp:taxon-name><tp:taxon-name-part taxon-name-part-type="genus" reg="Conocybe">C.</tp:taxon-name-part><tp:taxon-name-part taxon-name-part-type="species" reg="velutinomarginata">velutinomarginata</tp:taxon-name-part></tp:taxon-name></italic> has a nearly spherical pileus, while <italic><tp:taxon-name><tp:taxon-name-part taxon-name-part-type="genus" reg="Conocybe">C.</tp:taxon-name-part><tp:taxon-name-part taxon-name-part-type="species" reg="rickenii">rickenii</tp:taxon-name-part></tp:taxon-name></italic> has a grayish-brown pileus (<xref ref-type="bibr" rid="B27">Kühner 1935</xref>; <xref ref-type="bibr" rid="B18">Hausknecht 2009</xref>). <italic><tp:taxon-name><tp:taxon-name-part taxon-name-part-type="genus" reg="Conocybe">Conocybe</tp:taxon-name-part><tp:taxon-name-part taxon-name-part-type="species" reg="verna">verna</tp:taxon-name-part></tp:taxon-name></italic> can be differentiated from <italic><tp:taxon-name><tp:taxon-name-part taxon-name-part-type="genus" reg="Conocybe">C.</tp:taxon-name-part><tp:taxon-name-part taxon-name-part-type="species" reg="siliginea">siliginea</tp:taxon-name-part></tp:taxon-name></italic> (Fr.) Kühner by the latter’s lime-colored pileus and lecythiform pileocystidia (<xref ref-type="bibr" rid="B27">Kühner 1935</xref>). Finally, the distinction between <italic><tp:taxon-name><tp:taxon-name-part taxon-name-part-type="genus" reg="Conocybe">C.</tp:taxon-name-part><tp:taxon-name-part taxon-name-part-type="species" reg="verna">verna</tp:taxon-name-part></tp:taxon-name></italic> and <italic><tp:taxon-name><tp:taxon-name-part taxon-name-part-type="genus" reg="Conocybe">C.</tp:taxon-name-part><tp:taxon-name-part taxon-name-part-type="species" reg="gigasperma">gigasperma</tp:taxon-name-part></tp:taxon-name></italic> Enderle &amp; Hauskn. lies in the latter’s basidiospores measuring 18.3–20.1 μm in length, which are larger than those of <italic><tp:taxon-name><tp:taxon-name-part taxon-name-part-type="genus" reg="Conocybe">C.</tp:taxon-name-part><tp:taxon-name-part taxon-name-part-type="species" reg="verna">verna</tp:taxon-name-part></tp:taxon-name></italic>, and the presence of pileocystidia (<xref ref-type="bibr" rid="B21">Hausknecht and Enderle 1992</xref>). <italic><tp:taxon-name><tp:taxon-name-part taxon-name-part-type="genus" reg="Conocybe">Conocybe</tp:taxon-name-part><tp:taxon-name-part taxon-name-part-type="species" reg="verna">verna</tp:taxon-name-part></tp:taxon-name></italic> is also distinguished from <italic><tp:taxon-name><tp:taxon-name-part taxon-name-part-type="genus" reg="Conocybe">C.</tp:taxon-name-part><tp:taxon-name-part taxon-name-part-type="species" reg="sinobispora">sinobispora</tp:taxon-name-part></tp:taxon-name></italic> T. Bau &amp; H.B. Song, as the latter has a striate pileus and cylindrical to lageniform pileocystidia (<xref ref-type="bibr" rid="B51">Song and Bau 2023</xref>).</p><p>In terms of phylogeny, <italic><tp:taxon-name><tp:taxon-name-part taxon-name-part-type="genus" reg="Conocybe">C.</tp:taxon-name-part><tp:taxon-name-part taxon-name-part-type="species" reg="verna">verna</tp:taxon-name-part></tp:taxon-name></italic> is closely related to <italic><tp:taxon-name><tp:taxon-name-part taxon-name-part-type="genus" reg="Conocybe">C.</tp:taxon-name-part><tp:taxon-name-part taxon-name-part-type="species" reg="ingridiae">ingridiae</tp:taxon-name-part></tp:taxon-name></italic> and <tp:taxon-name><tp:taxon-name-part taxon-name-part-type="genus" reg="Conocybe">C.</tp:taxon-name-part><tp:taxon-name-part taxon-name-part-type="species" reg="ochrostriata">ochrostriata</tp:taxon-name-part><tp:taxon-name-part taxon-name-part-type="infraspecific-rank">var.</tp:taxon-name-part><tp:taxon-name-part taxon-name-part-type="variety" reg="favrei">favrei</tp:taxon-name-part></tp:taxon-name>. However, <italic><tp:taxon-name><tp:taxon-name-part taxon-name-part-type="genus" reg="Conocybe">C.</tp:taxon-name-part><tp:taxon-name-part taxon-name-part-type="species" reg="ingridiae">ingridiae</tp:taxon-name-part></tp:taxon-name></italic> has a pileus with distinct striations and basidiospores measuring 9.6–10.5 μm in length, while <tp:taxon-name><tp:taxon-name-part taxon-name-part-type="genus" reg="Conocybe">C.</tp:taxon-name-part><tp:taxon-name-part taxon-name-part-type="species" reg="ochrostriata">ochrostriata</tp:taxon-name-part><tp:taxon-name-part taxon-name-part-type="infraspecific-rank">var.</tp:taxon-name-part><tp:taxon-name-part taxon-name-part-type="variety" reg="favrei">favrei</tp:taxon-name-part></tp:taxon-name> also has a striate pileus and possesses 4-spored basidia, making them easily distinguishable (<xref ref-type="bibr" rid="B18">Hausknecht 2009</xref>). Among these similar species, the following have been sequenced and are clearly separated in the phylogeny: <italic><tp:taxon-name><tp:taxon-name-part taxon-name-part-type="genus" reg="Conocybe">C.</tp:taxon-name-part><tp:taxon-name-part taxon-name-part-type="species" reg="bisporigena">bisporigena</tp:taxon-name-part></tp:taxon-name></italic>, <italic><tp:taxon-name><tp:taxon-name-part taxon-name-part-type="genus" reg="Conocybe">C.</tp:taxon-name-part><tp:taxon-name-part taxon-name-part-type="species" reg="bispora">bispora</tp:taxon-name-part></tp:taxon-name></italic>, <italic><tp:taxon-name><tp:taxon-name-part taxon-name-part-type="genus" reg="Conocybe">C.</tp:taxon-name-part><tp:taxon-name-part taxon-name-part-type="species" reg="ingridiae">ingridiae</tp:taxon-name-part></tp:taxon-name></italic>, <italic><tp:taxon-name><tp:taxon-name-part taxon-name-part-type="genus" reg="Conocybe">C.</tp:taxon-name-part><tp:taxon-name-part taxon-name-part-type="species" reg="microrrhiza">microrrhiza</tp:taxon-name-part></tp:taxon-name></italic>, <italic><tp:taxon-name><tp:taxon-name-part taxon-name-part-type="genus" reg="Conocybe">C.</tp:taxon-name-part><tp:taxon-name-part taxon-name-part-type="species" reg="velutinomarginata">velutinomarginata</tp:taxon-name-part></tp:taxon-name></italic>, <italic><tp:taxon-name><tp:taxon-name-part taxon-name-part-type="genus" reg="Conocybe">C.</tp:taxon-name-part><tp:taxon-name-part taxon-name-part-type="species" reg="rickenii">rickenii</tp:taxon-name-part></tp:taxon-name></italic>, <italic><tp:taxon-name><tp:taxon-name-part taxon-name-part-type="genus" reg="Conocybe">C.</tp:taxon-name-part><tp:taxon-name-part taxon-name-part-type="species" reg="siliginea">siliginea</tp:taxon-name-part></tp:taxon-name></italic>, and <italic><tp:taxon-name><tp:taxon-name-part taxon-name-part-type="genus" reg="Conocybe">C.</tp:taxon-name-part><tp:taxon-name-part taxon-name-part-type="species" reg="sinobispora">sinobispora</tp:taxon-name-part></tp:taxon-name></italic>.</p></tp:treatment-sec><ref-list><ref id="B1"><mixed-citation xmlns:xlink="http://www.w3.org/1999/xlink" xlink:type="simple"><person-group><name name-style="western"><surname>Arnolds</surname><given-names>E</given-names></name></person-group> (<year>2003</year>) Notulae ad Floram agaricinam neerlandicam-XL. New combinations in <italic><tp:taxon-name><tp:taxon-name-part taxon-name-part-type="genus">Conocybe</tp:taxon-name-part></tp:taxon-name></italic> and <italic><tp:taxon-name><tp:taxon-name-part taxon-name-part-type="genus">Pholiotina.</tp:taxon-name-part></tp:taxon-name></italic> Persoonia 18(2): 225–230.</mixed-citation></ref><ref id="B18"><mixed-citation xmlns:xlink="http://www.w3.org/1999/xlink" xlink:type="simple"><person-group><name name-style="western"><surname>Hausknecht</surname><given-names>A</given-names></name></person-group> (<year>2009</year>) <source>Monograph of the Genera <italic><tp:taxon-name><tp:taxon-name-part taxon-name-part-type="genus">Conocybe</tp:taxon-name-part></tp:taxon-name></italic> Fayod, <italic><tp:taxon-name><tp:taxon-name-part taxon-name-part-type="genus">Pholiotina</tp:taxon-name-part></tp:taxon-name></italic> Fayod in Europe.</source><publisher-name>Edizioni Candusso</publisher-name>, <publisher-loc>Alassio</publisher-loc>, <size units="page">968 pp</size>.</mixed-citation></ref><ref id="B15"><mixed-citation xmlns:xlink="http://www.w3.org/1999/xlink" xlink:type="simple"><person-group><name name-style="western"><surname>Hausknecht</surname><given-names>A</given-names></name></person-group> (<year>1998</year>) Beiträge zur Kenntnis der <tp:taxon-name><tp:taxon-name-part taxon-name-part-type="family">Bolbitiaceae</tp:taxon-name-part></tp:taxon-name> 4. Die Sektion <italic><tp:taxon-name><tp:taxon-name-part taxon-name-part-type="family">Candidae</tp:taxon-name-part></tp:taxon-name></italic> und andere hellhütige Arten der Gattung <italic><tp:taxon-name><tp:taxon-name-part taxon-name-part-type="genus">Conocybe.</tp:taxon-name-part></tp:taxon-name></italic> Österreichische Zeitschrift für Pilzkunde 7: 91–121.</mixed-citation></ref><ref id="B48"><mixed-citation xmlns:xlink="http://www.w3.org/1999/xlink" xlink:type="simple"><person-group><name name-style="western"><surname>Singer</surname><given-names>R</given-names></name></person-group> (<year>1989</year>) <article-title>New taxa and new combinations of <tp:taxon-name><tp:taxon-name-part taxon-name-part-type="order">Agaricales</tp:taxon-name-part></tp:taxon-name> (Diagnoses fungorum novorum Agaricalium 4). Fieldiana.</article-title><source>Botany</source><volume>21</volume>: <fpage>1</fpage>–<lpage>133</lpage>. <ext-link xlink:href="10.5962/bhl.title.2537" ext-link-type="doi" xlink:type="simple">https://doi.org/10.5962/bhl.title.2537</ext-link></mixed-citation></ref><ref id="B16"><mixed-citation xmlns:xlink="http://www.w3.org/1999/xlink" xlink:type="simple"><person-group><name name-style="western"><surname>Hausknecht</surname><given-names>A</given-names></name></person-group> (<year>1999</year>) <article-title>Revision von Velenovskýs <italic><tp:taxon-name><tp:taxon-name-part taxon-name-part-type="genus">Galera</tp:taxon-name-part></tp:taxon-name></italic>-Arten, die den Gattungen <italic><tp:taxon-name><tp:taxon-name-part taxon-name-part-type="genus">Conocybe</tp:taxon-name-part></tp:taxon-name></italic> und <italic><tp:taxon-name><tp:taxon-name-part taxon-name-part-type="genus">Pholiotina</tp:taxon-name-part></tp:taxon-name></italic> angehören.</article-title><source>Czech Mycology</source><volume>51</volume>(<issue>1</issue>): <fpage>41</fpage>–<lpage>70</lpage>. <ext-link xlink:href="10.33585/cmy.51102" ext-link-type="doi" xlink:type="simple">https://doi.org/10.33585/cmy.51102</ext-link></mixed-citation></ref><ref id="B61"><mixed-citation xmlns:xlink="http://www.w3.org/1999/xlink" xlink:type="simple"><person-group><name name-style="western"><surname>Watling</surname><given-names>R</given-names></name></person-group> (<year>1980</year>) <article-title>Observations on the <tp:taxon-name><tp:taxon-name-part taxon-name-part-type="family">Bolbitiaceae</tp:taxon-name-part></tp:taxon-name>: 20. New British species of <tp:taxon-name><tp:taxon-name-part taxon-name-part-type="genus">Conocybe.</tp:taxon-name-part></tp:taxon-name></article-title><source>Notes from the Royal Botanic Garden Edinburgh</source><volume>38</volume>(<issue>2</issue>): <fpage>345</fpage>–<lpage>355</lpage>.</mixed-citation></ref><ref id="B27"><mixed-citation xmlns:xlink="http://www.w3.org/1999/xlink" xlink:type="simple"><person-group><name name-style="western"><surname>Kühner</surname><given-names>R</given-names></name></person-group> (<year>1935</year>) <source>Le Genre <tp:taxon-name><tp:taxon-name-part taxon-name-part-type="genus">Galera</tp:taxon-name-part></tp:taxon-name> (Fr.) Quélet.</source><publisher-name>Paul Lechevalier</publisher-name>, <publisher-loc>Paris</publisher-loc>, <size units="page">240 pp</size>.</mixed-citation></ref><ref id="B21"><mixed-citation xmlns:xlink="http://www.w3.org/1999/xlink" xlink:type="simple"><person-group><name name-style="western"><surname>Hausknecht</surname><given-names>A</given-names></name><name name-style="western"><surname>Enderle</surname><given-names>M</given-names></name></person-group> (<year>1992</year>) <article-title><italic><tp:taxon-name><tp:taxon-name-part taxon-name-part-type="genus">Conocybe</tp:taxon-name-part></tp:taxon-name></italic>-<italic><tp:taxon-name><tp:taxon-name-part taxon-name-part-type="genus">Pholiotina</tp:taxon-name-part></tp:taxon-name></italic>-Studien III: Drei neue <italic><tp:taxon-name><tp:taxon-name-part taxon-name-part-type="genus">Conocybe</tp:taxon-name-part></tp:taxon-name></italic>-Arten aus Italien.</article-title><source>Zeitschrift für Mykologie</source><volume>58</volume>(<issue>2</issue>): <fpage>197</fpage>–<lpage>204</lpage>.</mixed-citation></ref><ref id="B51"><mixed-citation xmlns:xlink="http://www.w3.org/1999/xlink" xlink:type="simple"><person-group><name name-style="western"><surname>Song</surname><given-names>HB</given-names></name><name name-style="western"><surname>Bau</surname><given-names>T</given-names></name></person-group> (<year>2023</year>) <article-title><tp:taxon-name><tp:taxon-name-part taxon-name-part-type="genus">Conocybe</tp:taxon-name-part><tp:taxon-name-part taxon-name-part-type="infraspecific-rank">Section</tp:taxon-name-part><tp:taxon-name-part taxon-name-part-type="section">Pilosellae</tp:taxon-name-part></tp:taxon-name> in China: Reconciliation of Taxonomy and Phylogeny Reveals Seven New Species and a New Record.</article-title><source>Journal of <tp:taxon-name><tp:taxon-name-part taxon-name-part-type="kingdom">Fungi</tp:taxon-name-part></tp:taxon-name> (Basel, Switzerland)</source><volume>9</volume>(<issue>9</issue>): <fpage>924</fpage>. <ext-link xlink:href="10.3390/jof9090924" ext-link-type="doi" xlink:type="simple">https://doi.org/10.3390/jof9090924</ext-link></mixed-citation></ref></ref-list></tp:taxon-treatment>
