# Supplementary material for: ﻿Three new species and a new record of ConocybesectionPilosellae (Bolbitiaceae, Agaricales) from Jilin Province, China
Source: MycoKeys. 2025 Feb 24;114:67–94. doi: 10.3897/mycokeys.114.140056 (PMC11876981; doi:10.3897/mycokeys.114.140056)
Supplement: XML Treatment for Conocybe angulispora [file mycokeys.114.140056-treatment2.xml]

<!DOCTYPE tp:taxon-treatment
  PUBLIC "-//TaxonX//DTD Taxonomic Treatment Publishing DTD v0 20100105//EN" "tax-treatment-NSO.dtd">
<tp:taxon-treatment xmlns:tp="http://www.plazi.org/taxpub"><tp:treatment-meta><kwd-group><label>Taxon classification</label><kwd>
                <named-content content-type="kingdom">Fungi</named-content>
              </kwd><kwd>
                <named-content content-type="order">Agaricales</named-content>
              </kwd><kwd>
                <named-content content-type="family">Bolbitiaceae</named-content>
              </kwd></kwd-group><mixed-citation publication-type="journal"><person-group><name><surname>Song</surname><given-names>Han-bing</given-names></name><name><surname>Bau</surname><given-names>Tolgor</given-names></name></person-group><article-title>﻿Three new species and a new record of <tp:taxon-name><tp:taxon-name-part taxon-name-part-type="genus" reg="Conocybe">Conocybe</tp:taxon-name-part><tp:taxon-name-part taxon-name-part-type="infraspecific-rank">section</tp:taxon-name-part><tp:taxon-name-part taxon-name-part-type="section" reg="Pilosellae">Pilosellae</tp:taxon-name-part></tp:taxon-name> (<tp:taxon-name><tp:taxon-name-part taxon-name-part-type="family">Bolbitiaceae</tp:taxon-name-part></tp:taxon-name>, <tp:taxon-name><tp:taxon-name-part taxon-name-part-type="order">Agaricales</tp:taxon-name-part></tp:taxon-name>) from Jilin Province, China</article-title><source>MycoKeys</source><day>24</day><month>02</month><year>2025</year><volume>114</volume><fpage>67</fpage><lpage>94</lpage><pub-id pub-id-type="doi">10.3897/mycokeys.114.140056</pub-id></mixed-citation></tp:treatment-meta><tp:nomenclature><label>﻿</label><tp:taxon-name>
              <object-id xmlns:xlink="http://www.w3.org/1999/xlink" content-type="arpha" xlink:type="simple">965CC29D-6A41-5A93-9B8B-9D4DC413344C</object-id>
              <tp:taxon-name-part taxon-name-part-type="genus" reg="Conocybe">Conocybe</tp:taxon-name-part>
              <tp:taxon-name-part taxon-name-part-type="species" reg="angulispora">angulispora</tp:taxon-name-part>
              <object-id xmlns:xlink="http://www.w3.org/1999/xlink" content-type="mycobank" xlink:type="simple">852867</object-id>
            </tp:taxon-name><tp:taxon-authority>T. Bau &amp; H. B. Song</tp:taxon-authority><tp:taxon-status xmlns:xlink="http://www.w3.org/1999/xlink" xlink:type="simple">sp. nov.</tp:taxon-status><xref ref-type="fig" rid="F2">Figs 2E–H</xref><xref ref-type="fig" rid="F5">, 5</xref><xref ref-type="fig" rid="F6">, 6</xref></tp:nomenclature><tp:treatment-sec sec-type="etymology" id="SECID0EKAAK"><title>Etymology.</title><p>“<italic>angulispora</italic>” refers to basidiospores that are angular and submitriform or slightly hexagonal in shape.</p></tp:treatment-sec><tp:treatment-sec sec-type="Holotypus" id="SECID0E1AAK"><title>Holotypus.</title><p>China, • Jilin Province, Jilin City, Jiaohe City, Shansongling, 26 August 2023, <named-content xmlns:xlink="http://www.w3.org/1999/xlink" content-type="dwc:verbatimCoordinates" xlink:type="simple"><named-content content-type="geo-json" specific-use="{&#34;type&#34;:&#34;Point&#34;,&#34;coordinates&#34;:[127.039167,43.540278]}" id="NCID0EDBAK" xlink:type="simple">43°32'25"N, 127°02'21"E</named-content></named-content>, alt. 550 m, Hong Cheng, C2382612 (FJAU65120).</p></tp:treatment-sec><tp:treatment-sec sec-type="diagnosis" id="SECID0EIBAK"><title>Diagnosis.</title><p><italic><tp:taxon-name><tp:taxon-name-part taxon-name-part-type="genus" reg="Conocybe">Conocybe</tp:taxon-name-part><tp:taxon-name-part taxon-name-part-type="species" reg="angulispora">angulispora</tp:taxon-name-part></tp:taxon-name></italic> basidiospores are lentiform, frontal view slightly hexagonal or submitriform, side view ellipsoid to oblong, ovoid, amygdaliform, basidia are 4(2)-spored, and pileocystidia are abundant.</p></tp:treatment-sec><tp:treatment-sec sec-type="description" id="SECID0EZBAK"><title>Description.</title><p>Basidioma mycenoid. Pileus diameter 0.5–2.5 cm, initially paraboloid to obtusely conical, later conical to broadly conical, edge straight, undulate. In early stages, pileus center color ranges from signal brown (RAL8002) to mahogany brown (RAL8016), with slightly lighter color at the edges, brown beige (RAL1011), sandy yellow (RAL1002) to maize yellow (RAL1001). When mature, pileus center color changes to reddish-brown (RAL8012) to mahogany brown (RAL8016), while the edge remains brown beige (RAL1011) and ivory (RAL1014). Pileus hygrophanous, distinctly pubescent, with striations extending to the center. Context thin, ivory (RAL1014) to light ivory (RAL1015), no specific odor or taste. Lamellae adnexed to narrowly adnate, ventricose, slightly crowded, unequal in length, sandy yellow (RAL1002) to ochre brown (RAL8001), with smooth edges. Stipe length 2.5–5.0 cm, thick 1.0–2.0 mm, cylindrical, light ivory (RAL1015), sandy yellow (RAL1002) to signal brown (RAL8002), surface covered with pubescent, longitudinally fibrous striations, subbulbous base.</p><fig id="F5" position="float" orientation="portrait"><object-id xmlns:xlink="http://www.w3.org/1999/xlink" content-type="doi" xlink:type="simple">10.3897/mycokeys.114.140056.figure5</object-id><object-id xmlns:xlink="http://www.w3.org/1999/xlink" content-type="arpha" xlink:type="simple">F032D962-5673-516D-AC0B-F8E27E938720</object-id><label>Figure 5.</label><caption><p><italic><tp:taxon-name><tp:taxon-name-part taxon-name-part-type="genus" reg="Conocybe">Conocybe</tp:taxon-name-part><tp:taxon-name-part taxon-name-part-type="species" reg="angulispora">angulispora</tp:taxon-name-part></tp:taxon-name></italic> (FJAU65120) <bold>A</bold> basidiomata <bold>B</bold> basidiospores in KOH <bold>C</bold> hymenium and subhymenium <bold>D</bold> cheilocystidia <bold>E</bold> stipitipellis <bold>F</bold> pileipellis. Scale bars: 1 cm (<bold>A</bold>); 10 μm (<bold>B–F</bold>).</p></caption><graphic xmlns:xlink="http://www.w3.org/1999/xlink" xlink:href="mycokeys-114-067-g005.jpg" position="float" orientation="portrait" xlink:type="simple" id="oo_1261087.jpg"><uri content-type="original_file" xlink:type="simple">https://binary.pensoft.net/fig/1261087</uri></graphic></fig><p><bold><italic>Basidiospores</italic></bold> (60/3/3) 8–10(–10.5) × 5.5–6.5 × (4.5–)5–6 μm, Q=(1.35–)1.39–1.76(–1.83), Qm = 1.57(±0.11), lentiform, angular and submitriform or slightly hexagonal in frontal view, ellipsoid to oblong, ovoid, or amygdaliform in side view, with partially thick walls and containing oil droplets, germ pore diameter 0.5–2.0 μm, basidiospores in 5% KOH solution ochre brown (RAL8001) to copper brown (RAL8004) in KOH. Basidia 14–24(–25) × (8–)9–11(–12) μm, broadly clavate to clavate, 4(2)-spored, sterigmata 2–6 μm long, basidia with vacuolar contents. Cheilocystidia 13–22 × 6–10(–11) μm, lecythiform, with capitula 3–6 μm wide. Caulocystidia ellipsoid to oblong, lageniform, long-necked lageniform, nettle hair-shaped, narrowly conical, fusiform, cylindrical, clavate, narrowly utriform to utriform, (10–)11–42(–45) × (4–)5–9 μm, capilliform cystidia can exceed 100 μm, among which rare lecythiform cystidia are mixed at the apex. Pileipellis hymeniform, composed of (25–)28–62(–66) × 15–34(–36) μm broadly clavate, spheropedunculate, and obpyriform elements, with yellow pigment at the base. Pileocystidia abundant, (22–)23–58(–60) × 5–18(–19) μm, lageniform to long-necked lageniform, lecythiform, tibiiform, and nettle hair-shaped, capilliform cystidia can exceed 100 μm. Clamp connections are rare in all tissues. Shows negative reaction with ammonia solution.</p><fig id="F6" position="float" orientation="portrait"><object-id xmlns:xlink="http://www.w3.org/1999/xlink" content-type="doi" xlink:type="simple">10.3897/mycokeys.114.140056.figure6</object-id><object-id xmlns:xlink="http://www.w3.org/1999/xlink" content-type="arpha" xlink:type="simple">973376EF-2ECD-5435-BFF2-D1B1F44AA69F</object-id><label>Figure 6.</label><caption><p>Microscopic structure images of <italic><tp:taxon-name><tp:taxon-name-part taxon-name-part-type="genus" reg="Conocybe">Conocybe</tp:taxon-name-part><tp:taxon-name-part taxon-name-part-type="species" reg="angulispora">angulispora</tp:taxon-name-part></tp:taxon-name></italic> (FJAU65120) <bold>A</bold> basidiospores <bold>B</bold> basidia <bold>C</bold> cheilocystidia <bold>D</bold> pileipellis <bold>E</bold> stipitipellis. Scale bars: 10 μm (<bold>A–E</bold>).</p></caption><graphic xmlns:xlink="http://www.w3.org/1999/xlink" xlink:href="mycokeys-114-067-g006.jpg" position="float" orientation="portrait" xlink:type="simple" id="oo_1261088.jpg"><uri content-type="original_file" xlink:type="simple">https://binary.pensoft.net/fig/1261088</uri></graphic></fig></tp:treatment-sec><tp:treatment-sec sec-type="habitat" id="SECID0EREAK"><title>Habitat.</title><p>In summer, they grow scattered or in groups in the humus layer of mixed forests.</p></tp:treatment-sec><tp:treatment-sec sec-type="distribution" id="SECID0EWEAK"><title>Known distribution.</title><p>Jilin Province, China.</p></tp:treatment-sec><tp:treatment-sec sec-type="Additional specimens measured" id="SECID0E2EAK"><title>Additional specimens measured.</title><p>China, • Jilin Province, Jilin City, Jiaohe City, Laoyeling, 28 July 2023, <named-content xmlns:xlink="http://www.w3.org/1999/xlink" content-type="dwc:verbatimCoordinates" xlink:type="simple"><named-content content-type="geo-json" specific-use="{&#34;type&#34;:&#34;Point&#34;,&#34;coordinates&#34;:[127.199444,43.682500]}" id="NCID0EEFAK" xlink:type="simple">43°40'57"N, 127°11'58"E</named-content></named-content>, alt. 430 m, Xia Wang, W23072815 (FJAU65121); • Jilin City, Jiaohe City, Shansongling, 26 August 2023, <named-content xmlns:xlink="http://www.w3.org/1999/xlink" content-type="dwc:verbatimCoordinates" xlink:type="simple"><named-content content-type="geo-json" specific-use="{&#34;type&#34;:&#34;Point&#34;,&#34;coordinates&#34;:[127.039722,43.535833]}" id="NCID0EMFAK" xlink:type="simple">43°32'09"N, 127°02'23"E</named-content></named-content>, alt. 530 m, Hong Cheng, C2382621 (FJAU65122).</p></tp:treatment-sec><tp:treatment-sec sec-type="notes" id="SECID0ERFAK"><title>Notes.</title><p>In some species of section <tp:taxon-name><tp:taxon-name-part taxon-name-part-type="genus" reg="Conocybe"/><tp:taxon-name-part taxon-name-part-type="section" reg="Pilosellae">Pilosellae</tp:taxon-name-part></tp:taxon-name>, the frontal view of basidiospores appears slightly hexagonal, which can be easily confused with <italic><tp:taxon-name><tp:taxon-name-part taxon-name-part-type="genus" reg="Conocybe">C.</tp:taxon-name-part><tp:taxon-name-part taxon-name-part-type="species" reg="angulispora">angulispora</tp:taxon-name-part></tp:taxon-name></italic>. The difference between <italic><tp:taxon-name><tp:taxon-name-part taxon-name-part-type="genus" reg="Conocybe">C.</tp:taxon-name-part><tp:taxon-name-part taxon-name-part-type="species" reg="angulispora">angulispora</tp:taxon-name-part></tp:taxon-name></italic> and <italic><tp:taxon-name><tp:taxon-name-part taxon-name-part-type="genus" reg="Conocybe">C.</tp:taxon-name-part><tp:taxon-name-part taxon-name-part-type="species" reg="hexagonospora">hexagonospora</tp:taxon-name-part></tp:taxon-name></italic> is that <italic><tp:taxon-name><tp:taxon-name-part taxon-name-part-type="genus" reg="Conocybe">C.</tp:taxon-name-part><tp:taxon-name-part taxon-name-part-type="species" reg="hexagonospora">hexagonospora</tp:taxon-name-part></tp:taxon-name></italic> lacks distinct pubescence on the pileus and has rare pileocystidia, making it easy to differentiate (<xref ref-type="bibr" rid="B14">Hausknecht 1993</xref>). Additionally, the <abbrev xmlns:xlink="http://www.w3.org/1999/xlink" xlink:title="internal transcribed spacer region" id="ABBRID0EQHAK" xlink:type="simple">ITS</abbrev> sequence similarity between <italic><tp:taxon-name><tp:taxon-name-part taxon-name-part-type="genus" reg="Conocybe">C.</tp:taxon-name-part><tp:taxon-name-part taxon-name-part-type="species" reg="angulispora">angulispora</tp:taxon-name-part></tp:taxon-name></italic> and <italic><tp:taxon-name><tp:taxon-name-part taxon-name-part-type="genus" reg="Conocybe">C.</tp:taxon-name-part><tp:taxon-name-part taxon-name-part-type="species" reg="hexagonospora">hexagonospora</tp:taxon-name-part></tp:taxon-name></italic> is 91.2%. <italic><tp:taxon-name><tp:taxon-name-part taxon-name-part-type="genus" reg="Conocybe">Conocybe</tp:taxon-name-part><tp:taxon-name-part taxon-name-part-type="species" reg="angulispora">angulispora</tp:taxon-name-part></tp:taxon-name></italic> can be distinguished from <italic><tp:taxon-name><tp:taxon-name-part taxon-name-part-type="genus" reg="Conocybe">C.</tp:taxon-name-part><tp:taxon-name-part taxon-name-part-type="species" reg="brunneidisca">brunneidisca</tp:taxon-name-part></tp:taxon-name></italic> by the larger length of basidiospores in <italic><tp:taxon-name><tp:taxon-name-part taxon-name-part-type="genus" reg="Conocybe">C.</tp:taxon-name-part><tp:taxon-name-part taxon-name-part-type="species" reg="brunneidisca">brunneidisca</tp:taxon-name-part></tp:taxon-name></italic>, which can reach 9.9–12.1 μm, and it is found in fertile grasslands or dung (<xref ref-type="bibr" rid="B20">Hausknecht and Contu 2007</xref>). <italic><tp:taxon-name><tp:taxon-name-part taxon-name-part-type="genus" reg="Conocybe">Conocybe</tp:taxon-name-part><tp:taxon-name-part taxon-name-part-type="species" reg="angulispora">angulispora</tp:taxon-name-part></tp:taxon-name></italic> can be differentiated from <italic><tp:taxon-name><tp:taxon-name-part taxon-name-part-type="genus" reg="Conocybe">C.</tp:taxon-name-part><tp:taxon-name-part taxon-name-part-type="species" reg="pulchra">pulchra</tp:taxon-name-part></tp:taxon-name></italic> (Clem.) Hauskn., Krisai &amp; Voglmayr by the length of basidiospores, which measures 11.5–15 μm in <italic><tp:taxon-name><tp:taxon-name-part taxon-name-part-type="genus" reg="Conocybe">C.</tp:taxon-name-part><tp:taxon-name-part taxon-name-part-type="species" reg="pulchra">pulchra</tp:taxon-name-part></tp:taxon-name></italic>, and <italic><tp:taxon-name><tp:taxon-name-part taxon-name-part-type="genus" reg="Conocybe">C.</tp:taxon-name-part><tp:taxon-name-part taxon-name-part-type="species" reg="pulchra">pulchra</tp:taxon-name-part></tp:taxon-name></italic> lacks pileocystidia (<xref ref-type="bibr" rid="B23">Hausknecht et al. 2004</xref>). The difference between <italic><tp:taxon-name><tp:taxon-name-part taxon-name-part-type="genus" reg="Conocybe">C.</tp:taxon-name-part><tp:taxon-name-part taxon-name-part-type="species" reg="angulispora">angulispora</tp:taxon-name-part></tp:taxon-name></italic> and <italic><tp:taxon-name><tp:taxon-name-part taxon-name-part-type="genus" reg="Conocybe">C.</tp:taxon-name-part><tp:taxon-name-part taxon-name-part-type="species" reg="lentispora">lentispora</tp:taxon-name-part></tp:taxon-name></italic> Singer is that the basidiospores of <italic><tp:taxon-name><tp:taxon-name-part taxon-name-part-type="genus" reg="Conocybe">C.</tp:taxon-name-part><tp:taxon-name-part taxon-name-part-type="species" reg="lentispora">lentispora</tp:taxon-name-part></tp:taxon-name></italic> are shorter than 7 μm and broadly ellipsoid in shape (<xref ref-type="bibr" rid="B17">Hausknecht 2005</xref>). <italic><tp:taxon-name><tp:taxon-name-part taxon-name-part-type="genus" reg="Conocybe">Conocybe</tp:taxon-name-part><tp:taxon-name-part taxon-name-part-type="species" reg="angulispora">angulispora</tp:taxon-name-part></tp:taxon-name></italic> can be differentiated from <italic><tp:taxon-name><tp:taxon-name-part taxon-name-part-type="genus" reg="Conocybe">C.</tp:taxon-name-part><tp:taxon-name-part taxon-name-part-type="species" reg="brunneoaurantiaca">brunneoaurantiaca</tp:taxon-name-part></tp:taxon-name></italic> K.A. Thomas, Hauskn. &amp; Manim. such that <italic><tp:taxon-name><tp:taxon-name-part taxon-name-part-type="genus" reg="Conocybe">C.</tp:taxon-name-part><tp:taxon-name-part taxon-name-part-type="species" reg="brunneoaurantiaca">brunneoaurantiaca</tp:taxon-name-part></tp:taxon-name></italic> lacks pubescence on the pileus and pileocystidia (<xref ref-type="bibr" rid="B18">Hausknecht 2009</xref>; <xref ref-type="bibr" rid="B55">Thomas et al. 2001</xref>).</p></tp:treatment-sec><tp:treatment-sec><!--Section generated to contain objects referenced in tp:taxon-treatment.--><fig id="F2" position="float" orientation="portrait"><object-id xmlns:xlink="http://www.w3.org/1999/xlink" content-type="doi" xlink:type="simple">10.3897/mycokeys.114.140056.figure2</object-id><object-id xmlns:xlink="http://www.w3.org/1999/xlink" content-type="arpha" xlink:type="simple">E063C080-5FB0-503D-A3FB-91EE05BAE094</object-id><label>Figure 2.</label><caption><p>Basidiomata of <tp:taxon-name><tp:taxon-name-part taxon-name-part-type="genus" reg="Conocybe">Conocybe</tp:taxon-name-part><tp:taxon-name-part taxon-name-part-type="infraspecific-rank">sect.</tp:taxon-name-part><tp:taxon-name-part taxon-name-part-type="section" reg="Pilosellae">Pilosellae</tp:taxon-name-part></tp:taxon-name> species <bold>A</bold><italic><tp:taxon-name><tp:taxon-name-part taxon-name-part-type="genus" reg="Conocybe">C.</tp:taxon-name-part><tp:taxon-name-part taxon-name-part-type="species" reg="verna">verna</tp:taxon-name-part></tp:taxon-name></italic> (FJAU65117 T) <bold>B</bold><italic><tp:taxon-name><tp:taxon-name-part taxon-name-part-type="genus" reg="Conocybe">C.</tp:taxon-name-part><tp:taxon-name-part taxon-name-part-type="species" reg="verna">verna</tp:taxon-name-part></tp:taxon-name></italic> (FJAU65118) <bold>C, D</bold><italic><tp:taxon-name><tp:taxon-name-part taxon-name-part-type="genus" reg="Conocybe">C.</tp:taxon-name-part><tp:taxon-name-part taxon-name-part-type="species" reg="verna">verna</tp:taxon-name-part></tp:taxon-name></italic> (FJAU65119) <bold>E, F</bold><italic><tp:taxon-name><tp:taxon-name-part taxon-name-part-type="genus" reg="Conocybe">C.</tp:taxon-name-part><tp:taxon-name-part taxon-name-part-type="species" reg="angulispora">angulispora</tp:taxon-name-part></tp:taxon-name></italic> (FJAU65120 T) <bold>G</bold><italic><tp:taxon-name><tp:taxon-name-part taxon-name-part-type="genus" reg="Conocybe">C.</tp:taxon-name-part><tp:taxon-name-part taxon-name-part-type="species" reg="angulispora">angulispora</tp:taxon-name-part></tp:taxon-name></italic> (FJAU65122) <bold>H</bold><italic><tp:taxon-name><tp:taxon-name-part taxon-name-part-type="genus" reg="Conocybe">C.</tp:taxon-name-part><tp:taxon-name-part taxon-name-part-type="species" reg="angulispora">angulispora</tp:taxon-name-part></tp:taxon-name></italic> (FJAU65121) <bold>I</bold><italic><tp:taxon-name><tp:taxon-name-part taxon-name-part-type="genus" reg="Conocybe">C.</tp:taxon-name-part><tp:taxon-name-part taxon-name-part-type="species" reg="rubrocyanea">rubrocyanea</tp:taxon-name-part></tp:taxon-name></italic> (FJAU65123 T) <bold>J</bold><italic><tp:taxon-name><tp:taxon-name-part taxon-name-part-type="genus" reg="Conocybe">C.</tp:taxon-name-part><tp:taxon-name-part taxon-name-part-type="species" reg="rubrocyanea">rubrocyanea</tp:taxon-name-part></tp:taxon-name></italic> (FJAU71654) <bold>K</bold><italic><tp:taxon-name><tp:taxon-name-part taxon-name-part-type="genus" reg="Conocybe">C.</tp:taxon-name-part><tp:taxon-name-part taxon-name-part-type="species" reg="rubrocyanea">rubrocyanea</tp:taxon-name-part></tp:taxon-name></italic> (FJAU71658) <bold>L</bold><italic><tp:taxon-name><tp:taxon-name-part taxon-name-part-type="genus" reg="Conocybe">C.</tp:taxon-name-part><tp:taxon-name-part taxon-name-part-type="species" reg="rubrocyanea">rubrocyanea</tp:taxon-name-part></tp:taxon-name></italic> (FJAU71652) <bold>M</bold><italic><tp:taxon-name><tp:taxon-name-part taxon-name-part-type="genus" reg="Conocybe">C.</tp:taxon-name-part><tp:taxon-name-part taxon-name-part-type="species" reg="rubrocyanea">rubrocyanea</tp:taxon-name-part></tp:taxon-name></italic> (FJAU71650) <bold>N–P</bold><italic><tp:taxon-name><tp:taxon-name-part taxon-name-part-type="genus" reg="Conocybe">C.</tp:taxon-name-part><tp:taxon-name-part taxon-name-part-type="species" reg="hexagonospora">hexagonospora</tp:taxon-name-part></tp:taxon-name></italic> (FJAU71661), Scale bars: 1 cm, T = holotype.</p></caption><graphic xmlns:xlink="http://www.w3.org/1999/xlink" xlink:href="mycokeys-114-067-g002.jpg" position="float" orientation="portrait" xlink:type="simple" id="oo_1261084.jpg"><uri content-type="original_file" xlink:type="simple">https://binary.pensoft.net/fig/1261084</uri></graphic></fig></tp:treatment-sec><ref-list><ref id="B14"><mixed-citation xmlns:xlink="http://www.w3.org/1999/xlink" xlink:type="simple"><person-group><name name-style="western"><surname>Hausknecht</surname><given-names>A</given-names></name></person-group> (<year>1993</year>) Beiträge zur Kenntnis der <tp:taxon-name><tp:taxon-name-part taxon-name-part-type="family">Bolbitiaceae</tp:taxon-name-part></tp:taxon-name> 1. <italic><tp:taxon-name><tp:taxon-name-part taxon-name-part-type="genus">Pholiotina</tp:taxon-name-part><tp:taxon-name-part taxon-name-part-type="species">subnuda</tp:taxon-name-part></tp:taxon-name></italic> and <italic><tp:taxon-name><tp:taxon-name-part taxon-name-part-type="genus">Conocybe</tp:taxon-name-part><tp:taxon-name-part taxon-name-part-type="species">hexagonospora.</tp:taxon-name-part></tp:taxon-name></italic> Österreichische Zeitschrift für Pilzkunde 2: 33–43.</mixed-citation></ref><ref id="B20"><mixed-citation xmlns:xlink="http://www.w3.org/1999/xlink" xlink:type="simple"><person-group><name name-style="western"><surname>Hausknecht</surname><given-names>A</given-names></name><name name-style="western"><surname>Contu</surname><given-names>M</given-names></name></person-group> (<year>2007</year>) <article-title>Interesting species of <italic><tp:taxon-name><tp:taxon-name-part taxon-name-part-type="genus">Conocybe</tp:taxon-name-part></tp:taxon-name></italic> (<tp:taxon-name><tp:taxon-name-part taxon-name-part-type="order">Agaricales</tp:taxon-name-part></tp:taxon-name>, <tp:taxon-name><tp:taxon-name-part taxon-name-part-type="family">Bolbitiaceae</tp:taxon-name-part></tp:taxon-name>) from <italic><tp:taxon-name><tp:taxon-name-part taxon-name-part-type="genus">Gallura</tp:taxon-name-part></tp:taxon-name></italic> (NE Sardinia, Italy).</article-title><source>Österreichische Zeitschrift für Pilzkunde</source><volume>16</volume>(<issue>1</issue>): <fpage>157</fpage>–<lpage>166</lpage>.</mixed-citation></ref><ref id="B23"><mixed-citation xmlns:xlink="http://www.w3.org/1999/xlink" xlink:type="simple"><person-group><name name-style="western"><surname>Hausknecht</surname><given-names>A</given-names></name><name name-style="western"><surname>Krisai-Greilhuber</surname><given-names>I</given-names></name><name name-style="western"><surname>Voglmayr</surname><given-names>H</given-names></name></person-group> (<year>2004</year>) Type studies in North American species of <tp:taxon-name><tp:taxon-name-part taxon-name-part-type="family">Bolbitiaceae</tp:taxon-name-part></tp:taxon-name> belonging to the genera <italic><tp:taxon-name><tp:taxon-name-part taxon-name-part-type="genus">Conocybe</tp:taxon-name-part></tp:taxon-name></italic> and <italic><tp:taxon-name><tp:taxon-name-part taxon-name-part-type="genus">Pholiotina.</tp:taxon-name-part></tp:taxon-name></italic> Österreichische Zeitschrift für Pilzkunde 13: 153–235.</mixed-citation></ref><ref id="B17"><mixed-citation xmlns:xlink="http://www.w3.org/1999/xlink" xlink:type="simple"><person-group><name name-style="western"><surname>Hausknecht</surname><given-names>A</given-names></name></person-group> (<year>2005</year>) Beiträge zur Kenntnis der <tp:taxon-name><tp:taxon-name-part taxon-name-part-type="family">Bolbitiaceae</tp:taxon-name-part></tp:taxon-name> 10. <italic><tp:taxon-name><tp:taxon-name-part taxon-name-part-type="genus">Conocybe</tp:taxon-name-part></tp:taxon-name></italic> Sektion <italic><tp:taxon-name><tp:taxon-name-part taxon-name-part-type="genus"/><tp:taxon-name-part taxon-name-part-type="section">Pilosellae</tp:taxon-name-part></tp:taxon-name></italic>. Österreichische Zeitschrift für Pilzkunde 14: 191–274.</mixed-citation></ref><ref id="B18"><mixed-citation xmlns:xlink="http://www.w3.org/1999/xlink" xlink:type="simple"><person-group><name name-style="western"><surname>Hausknecht</surname><given-names>A</given-names></name></person-group> (<year>2009</year>) <source>Monograph of the Genera <italic><tp:taxon-name><tp:taxon-name-part taxon-name-part-type="genus">Conocybe</tp:taxon-name-part></tp:taxon-name></italic> Fayod, <italic><tp:taxon-name><tp:taxon-name-part taxon-name-part-type="genus">Pholiotina</tp:taxon-name-part></tp:taxon-name></italic> Fayod in Europe.</source><publisher-name>Edizioni Candusso</publisher-name>, <publisher-loc>Alassio</publisher-loc>, <size units="page">968 pp</size>.</mixed-citation></ref><ref id="B55"><mixed-citation xmlns:xlink="http://www.w3.org/1999/xlink" xlink:type="simple"><person-group><name name-style="western"><surname>Thomas</surname><given-names>KA</given-names></name><name name-style="western"><surname>Hausknecht</surname><given-names>A</given-names></name><name name-style="western"><surname>Manimohan</surname><given-names>P</given-names></name></person-group> (<year>2001</year>) <article-title><tp:taxon-name><tp:taxon-name-part taxon-name-part-type="family">Bolbitiaceae</tp:taxon-name-part></tp:taxon-name> of Kerala State, India: New species and new and noteworthy records.</article-title><source>Österreichische Zeitschrift für Pilzkunde</source><volume>10</volume>: <fpage>87</fpage>–<lpage>114</lpage>.</mixed-citation></ref></ref-list></tp:taxon-treatment>
