# Supplementary material for: ﻿Three new species and a new record of ConocybesectionPilosellae (Bolbitiaceae, Agaricales) from Jilin Province, China
Source: MycoKeys. 2025 Feb 24;114:67–94. doi: 10.3897/mycokeys.114.140056 (PMC11876981; doi:10.3897/mycokeys.114.140056)
Supplement: XML Treatment for Conocybe rubrocyanea [file mycokeys.114.140056-treatment3.xml]

<!DOCTYPE tp:taxon-treatment
  PUBLIC "-//TaxonX//DTD Taxonomic Treatment Publishing DTD v0 20100105//EN" "tax-treatment-NSO.dtd">
<tp:taxon-treatment xmlns:tp="http://www.plazi.org/taxpub"><tp:treatment-meta><kwd-group><label>Taxon classification</label><kwd>
                <named-content content-type="kingdom">Fungi</named-content>
              </kwd><kwd>
                <named-content content-type="order">Agaricales</named-content>
              </kwd><kwd>
                <named-content content-type="family">Bolbitiaceae</named-content>
              </kwd></kwd-group><mixed-citation publication-type="journal"><person-group><name><surname>Song</surname><given-names>Han-bing</given-names></name><name><surname>Bau</surname><given-names>Tolgor</given-names></name></person-group><article-title>﻿Three new species and a new record of <tp:taxon-name><tp:taxon-name-part taxon-name-part-type="genus" reg="Conocybe">Conocybe</tp:taxon-name-part><tp:taxon-name-part taxon-name-part-type="infraspecific-rank">section</tp:taxon-name-part><tp:taxon-name-part taxon-name-part-type="section" reg="Pilosellae">Pilosellae</tp:taxon-name-part></tp:taxon-name> (<tp:taxon-name><tp:taxon-name-part taxon-name-part-type="family">Bolbitiaceae</tp:taxon-name-part></tp:taxon-name>, <tp:taxon-name><tp:taxon-name-part taxon-name-part-type="order">Agaricales</tp:taxon-name-part></tp:taxon-name>) from Jilin Province, China</article-title><source>MycoKeys</source><day>24</day><month>02</month><year>2025</year><volume>114</volume><fpage>67</fpage><lpage>94</lpage><pub-id pub-id-type="doi">10.3897/mycokeys.114.140056</pub-id></mixed-citation></tp:treatment-meta><tp:nomenclature><label>﻿</label><tp:taxon-name>
              <object-id xmlns:xlink="http://www.w3.org/1999/xlink" content-type="arpha" xlink:type="simple">964E7581-2800-5DF3-8B8E-6CF219508F58</object-id>
              <tp:taxon-name-part taxon-name-part-type="genus" reg="Conocybe">Conocybe</tp:taxon-name-part>
              <tp:taxon-name-part taxon-name-part-type="species" reg="rubrocyanea">rubrocyanea</tp:taxon-name-part>
              <object-id xmlns:xlink="http://www.w3.org/1999/xlink" content-type="mycobank" xlink:type="simple">852868</object-id>
            </tp:taxon-name><tp:taxon-authority>T. Bau &amp; H. B. Song</tp:taxon-authority><tp:taxon-status xmlns:xlink="http://www.w3.org/1999/xlink" xlink:type="simple">sp. nov.</tp:taxon-status><xref ref-type="fig" rid="F2">Figs 2I–M</xref><xref ref-type="fig" rid="F7">, 7</xref><xref ref-type="fig" rid="F8">, 8</xref></tp:nomenclature><tp:treatment-sec sec-type="etymology" id="SECID0EDPAK"><title>Etymology.</title><p>“ <italic>rubrocyanea</italic> “ refers to basidiomata that have a reddish hue when fresh and a bluish hue when dry.</p></tp:treatment-sec><tp:treatment-sec sec-type="Holotypus" id="SECID0ETPAK"><title>Holotypus.</title><p>China, • Jilin Province, Jilin City, Jiaohe City, Shansongling, 30 July 2023, <named-content xmlns:xlink="http://www.w3.org/1999/xlink" content-type="dwc:verbatimCoordinates" xlink:type="simple"><named-content content-type="geo-json" specific-use="{&#34;type&#34;:&#34;Point&#34;,&#34;coordinates&#34;:[127.025833,43.537222]}" id="NCID0E3PAK" xlink:type="simple">43°32'14"N, 127°01'33"E</named-content></named-content>, alt. 610 m, Shi-En Wang, E2307268 (FJAU65123).</p></tp:treatment-sec><tp:treatment-sec sec-type="diagnosis" id="SECID0EBQAK"><title>Diagnosis.</title><p><italic><tp:taxon-name><tp:taxon-name-part taxon-name-part-type="genus" reg="Conocybe">Conocybe</tp:taxon-name-part><tp:taxon-name-part taxon-name-part-type="species" reg="rubrocyanea">rubrocyanea</tp:taxon-name-part></tp:taxon-name></italic>, when fresh, displays a mainly red color on the pileus, transitioning to blue upon drying. Basidiospores are lentiform, ellipsoid to oblong, frontal view near hexagonal, side view phaseoliform, cheilocystidia clavate, utriform, ellipsoid, or fusiform on one side near the edge of the pileus, and lecythiform on the side near the stipe, and some pileipellis cells contain blue lilac pigment.</p></tp:treatment-sec><tp:treatment-sec sec-type="description" id="SECID0ESQAK"><title>Description.</title><p>Basidioma mycenoid. Pileus diameter 0.5–2.0 cm, initially hemispherical, conical, later obtusely conical, with straight, undulate margin. When fresh, pileus salmon orange (RAL2012), antique pink (RAL3014) to rose (RAL3017), tomato red (RAL3013) to pearl ruby red (RAL3032), and when dry, it becomes slate gray (RAL7015), brown gray (RAL7013) to cobalt blue (RAL5013). Pileus hygrophanous, covered in distinct pubescence and striations that extend up to one-third towards the center. Context thin, salmon orange (RAL2012) to light ivory (RAL1015), no specific odor or taste. Lamellae ventricose, adnexed to narrowly adnate, moderately crowded, unequally long, initially light ivory (RAL1015) to ivory (RAL1014), later pastel yellow (RAL1034) to ochre-brown (RAL8001), with inconspicuous, slightly eroded edges. Stipe 2.0–8.0 cm long, 1.0–4.0 mm thick, cylindrical, clay brown (RAL8003), rose (RAL3017), antique pink (RAL3014) to pearl ruby red (RAL3032), surface pruinose and pubescent, longitudinally striate, base bulbous.</p><fig id="F7" position="float" orientation="portrait"><object-id xmlns:xlink="http://www.w3.org/1999/xlink" content-type="doi" xlink:type="simple">10.3897/mycokeys.114.140056.figure7</object-id><object-id xmlns:xlink="http://www.w3.org/1999/xlink" content-type="arpha" xlink:type="simple">F38B01B1-BE6E-51C3-A78F-1B9A67A401F6</object-id><label>Figure 7.</label><caption><p><italic><tp:taxon-name><tp:taxon-name-part taxon-name-part-type="genus" reg="Conocybe">Conocybe</tp:taxon-name-part><tp:taxon-name-part taxon-name-part-type="species" reg="rubrocyanea">rubrocyanea</tp:taxon-name-part></tp:taxon-name></italic> (FJAU65123) <bold>A</bold> basidiomata <bold>B</bold> basidiospores in KOH <bold>C</bold> hymenium and subhymenium <bold>D</bold> cheilocystidia <bold>E</bold> stipitipellis <bold>F</bold> pileipellis. Scale bars: 1 cm (<bold>A</bold>); 10 μm (<bold>B–F</bold>).</p></caption><graphic xmlns:xlink="http://www.w3.org/1999/xlink" xlink:href="mycokeys-114-067-g007.jpg" position="float" orientation="portrait" xlink:type="simple" id="oo_1261089.jpg"><uri content-type="original_file" xlink:type="simple">https://binary.pensoft.net/fig/1261089</uri></graphic></fig><p><bold><italic>Basidiospores</italic></bold> (60/3/3) 8–11.5(–12.5) × 5–7.5 × 5–6(–6.5) μm, Q=(1.33–)1.42–2.08(–2.14), Qm = 1.76(±0.17), lentiform, ellipsoid to oblong, frontal view near hexagonal, side view phaseoliform, slight constriction at center, with thick walls, containing oil droplets, germ pore diameter 0.5–2.0 μm, basidiospores in KOH solution ochre brown (RAL8001) to copper brown (RAL8004). Basidia (13–)15–26(–27) × 8–11(–12) μm, broadly clavate to clavate, 4(2)-spored, with sterigmata measuring 2–6 μm in length, basidia contain vacuolar contents. Cheilocystidia (14–)15–27(–28) × (6–)7–14(–15) μm, clavate, utriform, ellipsoid, or fusiform on one side near the edge of the pileus, and lecythiform on the side near the stipe, with capitula 3–6 μm wide. Caulocystidia elliptical to oblong, lageniform, long-necked lageniform, nettle hair-shaped, conical, fusiform, cylindrical, clavate, narrowly utriform to utriform, (10–)12–82(–85) × (5–)6–16 μm, capilliform cystidia may exceed 100 μm, with rare occurrences of lecythiform and sub-lecythiform cystidia at the apex. Pileipellis hymeniform, composed of spheropedunculate and fusiform cells (25–)27–53(–54) × (14–)15–28(–29) μm, some containing blue lilac (RAL4005) pigment, with yellow pigment at the base. Pileocystidia (21–)23–55(–60) × 4–23 μm, with long-necked lageniform, lecythiform, cylindrical, and nettle hair-shaped forms, and capilliform cystidia can exceed 100 μm. Clamp connections are rare in all tissues. It shows a positive reaction with ammonia, forming diamond-shaped crystals.</p><fig id="F8" position="float" orientation="portrait"><object-id xmlns:xlink="http://www.w3.org/1999/xlink" content-type="doi" xlink:type="simple">10.3897/mycokeys.114.140056.figure8</object-id><object-id xmlns:xlink="http://www.w3.org/1999/xlink" content-type="arpha" xlink:type="simple">E5E9CF2F-8252-59B7-ACCB-2C1CD6A1FFDF</object-id><label>Figure 8.</label><caption><p>Microscopic structure images of <italic><tp:taxon-name><tp:taxon-name-part taxon-name-part-type="genus" reg="Conocybe">Conocybe</tp:taxon-name-part><tp:taxon-name-part taxon-name-part-type="species" reg="rubrocyanea">rubrocyanea</tp:taxon-name-part></tp:taxon-name></italic> (FJAU65123) <bold>A</bold> basidiospores, <bold>B</bold> basidia <bold>C</bold> cheilocystidia <bold>D</bold> stipitipellis <bold>E</bold> pileipellis. Scale bars: 10 μm (<bold>A–E</bold>).</p></caption><graphic xmlns:xlink="http://www.w3.org/1999/xlink" xlink:href="mycokeys-114-067-g008.jpg" position="float" orientation="portrait" xlink:type="simple" id="oo_1261090.jpg"><uri content-type="original_file" xlink:type="simple">https://binary.pensoft.net/fig/1261090</uri></graphic></fig></tp:treatment-sec><tp:treatment-sec sec-type="habitat" id="SECID0EKTAK"><title>Habitat.</title><p>Scattered or grouped in mixed forests during the summer season, on cow dung.</p></tp:treatment-sec><tp:treatment-sec sec-type="distribution" id="SECID0EPTAK"><title>Known distribution.</title><p>Jilin Province, China.</p></tp:treatment-sec><tp:treatment-sec sec-type="Additional specimens measured" id="SECID0EUTAK"><title>Additional specimens measured.</title><p>China, • Jilin Province, Jilin City, Jiaohe City, Shansongling, 26 July 2022, <named-content xmlns:xlink="http://www.w3.org/1999/xlink" content-type="dwc:verbatimCoordinates" xlink:type="simple"><named-content content-type="geo-json" specific-use="{&#34;type&#34;:&#34;Point&#34;,&#34;coordinates&#34;:[127.043333,43.533889]}" id="NCID0E4TAK" xlink:type="simple">43°32'02"N, 127°02'36"E</named-content></named-content>, alt. 580 m, Han-Bing Song, S22072618 (HMJAU64964); • Jilin City, Jiaohe City, Shansongling, 29 July 2023, <named-content xmlns:xlink="http://www.w3.org/1999/xlink" content-type="dwc:verbatimCoordinates" xlink:type="simple"><named-content content-type="geo-json" specific-use="{&#34;type&#34;:&#34;Point&#34;,&#34;coordinates&#34;:[127.052500,43.538889]}" id="NCID0EFUAK" xlink:type="simple">43°32'20"N, 127°03'09"E</named-content></named-content>, alt. 530 m, Shi-En Wang, E2307247 (FJAU71648); • Jilin City, Jiaohe City, Shansongling, 30 July 2023, <named-content xmlns:xlink="http://www.w3.org/1999/xlink" content-type="dwc:verbatimCoordinates" xlink:type="simple"><named-content content-type="geo-json" specific-use="{&#34;type&#34;:&#34;Point&#34;,&#34;coordinates&#34;:[127.030556,43.538889]}" id="NCID0ENUAK" xlink:type="simple">43°32'20"N, 127°01'50"E</named-content></named-content>, alt. 550 m, Shi-En Wang, Xia Wang, Si-Ying Li, W23073002 (FJAU71649), W23073003 (FJAU71650), W23073004 (FJAU71651), E2307277 (FJAU71652), L23073033 (FJAU71653); • Jilin City, Jiaohe City, Shansongling, 26 August 2023, <named-content xmlns:xlink="http://www.w3.org/1999/xlink" content-type="dwc:verbatimCoordinates" xlink:type="simple"><named-content content-type="geo-json" specific-use="{&#34;type&#34;:&#34;Point&#34;,&#34;coordinates&#34;:[127.039722,43.540556]}" id="NCID0EVUAK" xlink:type="simple">43°32'26"N, 127°02'23"E</named-content></named-content>, alt. 550 m, Zheng-Qing Chen, Mu Liu, Hong Cheng, Q2382626 (FJAU71654), LM230864 (FJAU71655), C2382603 (FJAU71656), C2382605 (FJAU71657), C2382611 (FJAU71658), C2382615 (FJAU71659); • Jilin City, Huadian City, Redstone National Forest Park, 28 August 2023, <named-content xmlns:xlink="http://www.w3.org/1999/xlink" content-type="dwc:verbatimCoordinates" xlink:type="simple"><named-content content-type="geo-json" specific-use="{&#34;type&#34;:&#34;Point&#34;,&#34;coordinates&#34;:[127.060000,42.968889]}" id="NCID0E4UAK" xlink:type="simple">42°58'08"N, 127°03'36"E</named-content></named-content>, alt. 430 m, Xian-Yan Zhou, Y2382804 (FJAU71660).</p></tp:treatment-sec><tp:treatment-sec sec-type="notes" id="SECID0ECVAK"><title>Notes.</title><p><italic><tp:taxon-name><tp:taxon-name-part taxon-name-part-type="genus" reg="Conocybe">Conocybe</tp:taxon-name-part><tp:taxon-name-part taxon-name-part-type="species" reg="rubrocyanea">rubrocyanea</tp:taxon-name-part></tp:taxon-name></italic> can be differentiated from species with near hexagonal basidiospores in sect. <tp:taxon-name><tp:taxon-name-part taxon-name-part-type="genus" reg="Conocybe"/><tp:taxon-name-part taxon-name-part-type="section" reg="Pilosellae">Pilosellae</tp:taxon-name-part></tp:taxon-name>, such as <italic><tp:taxon-name><tp:taxon-name-part taxon-name-part-type="genus" reg="Conocybe">C.</tp:taxon-name-part><tp:taxon-name-part taxon-name-part-type="species" reg="hexagonospora">hexagonospora</tp:taxon-name-part></tp:taxon-name></italic>, <italic><tp:taxon-name><tp:taxon-name-part taxon-name-part-type="genus" reg="Conocybe">C.</tp:taxon-name-part><tp:taxon-name-part taxon-name-part-type="species" reg="brunneidisca">brunneidisca</tp:taxon-name-part></tp:taxon-name></italic>, <italic><tp:taxon-name><tp:taxon-name-part taxon-name-part-type="genus" reg="Conocybe">C.</tp:taxon-name-part><tp:taxon-name-part taxon-name-part-type="species" reg="lentispora">lentispora</tp:taxon-name-part></tp:taxon-name></italic>, <italic><tp:taxon-name><tp:taxon-name-part taxon-name-part-type="genus" reg="Conocybe">C.</tp:taxon-name-part><tp:taxon-name-part taxon-name-part-type="species" reg="brunneoaurantiaca">brunneoaurantiaca</tp:taxon-name-part></tp:taxon-name></italic>, <italic><tp:taxon-name><tp:taxon-name-part taxon-name-part-type="genus" reg="Conocybe">C.</tp:taxon-name-part><tp:taxon-name-part taxon-name-part-type="species" reg="pulchra">pulchra</tp:taxon-name-part></tp:taxon-name></italic> and <italic><tp:taxon-name><tp:taxon-name-part taxon-name-part-type="genus" reg="Conocybe">C.</tp:taxon-name-part><tp:taxon-name-part taxon-name-part-type="species" reg="angulispora">angulispora</tp:taxon-name-part></tp:taxon-name></italic>, by presence of red color tone on the pileus (<xref ref-type="bibr" rid="B18">Hausknecht 2009</xref>). <italic><tp:taxon-name><tp:taxon-name-part taxon-name-part-type="genus" reg="Conocybe">Conocybe</tp:taxon-name-part><tp:taxon-name-part taxon-name-part-type="species" reg="rubrocyanea">rubrocyanea</tp:taxon-name-part></tp:taxon-name></italic> is closely related to <italic><tp:taxon-name><tp:taxon-name-part taxon-name-part-type="genus" reg="Conocybe">C.</tp:taxon-name-part><tp:taxon-name-part taxon-name-part-type="species" reg="incarnata">incarnata</tp:taxon-name-part></tp:taxon-name></italic> (Jul. Schäff.) Hauskn. &amp; Arnolds and <italic><tp:taxon-name><tp:taxon-name-part taxon-name-part-type="genus" reg="Conocybe">C.</tp:taxon-name-part><tp:taxon-name-part taxon-name-part-type="species" reg="muscicola">muscicola</tp:taxon-name-part></tp:taxon-name></italic>, and they are easily confused in macroscopic morphology. However, <italic><tp:taxon-name><tp:taxon-name-part taxon-name-part-type="genus" reg="Conocybe">C.</tp:taxon-name-part><tp:taxon-name-part taxon-name-part-type="species" reg="incarnata">incarnata</tp:taxon-name-part></tp:taxon-name></italic> and <italic><tp:taxon-name><tp:taxon-name-part taxon-name-part-type="genus" reg="Conocybe">C.</tp:taxon-name-part><tp:taxon-name-part taxon-name-part-type="species" reg="muscicola">muscicola</tp:taxon-name-part></tp:taxon-name></italic> basidiospores are not lentiform or hexagonal, and pileipellis cells lack blue lilac pigment (<xref ref-type="bibr" rid="B3">Arnolds and Hausknecht 2003</xref>).</p></tp:treatment-sec><tp:treatment-sec><!--Section generated to contain objects referenced in tp:taxon-treatment.--><fig id="F2" position="float" orientation="portrait"><object-id xmlns:xlink="http://www.w3.org/1999/xlink" content-type="doi" xlink:type="simple">10.3897/mycokeys.114.140056.figure2</object-id><object-id xmlns:xlink="http://www.w3.org/1999/xlink" content-type="arpha" xlink:type="simple">E063C080-5FB0-503D-A3FB-91EE05BAE094</object-id><label>Figure 2.</label><caption><p>Basidiomata of <tp:taxon-name><tp:taxon-name-part taxon-name-part-type="genus" reg="Conocybe">Conocybe</tp:taxon-name-part><tp:taxon-name-part taxon-name-part-type="infraspecific-rank">sect.</tp:taxon-name-part><tp:taxon-name-part taxon-name-part-type="section" reg="Pilosellae">Pilosellae</tp:taxon-name-part></tp:taxon-name> species <bold>A</bold><italic><tp:taxon-name><tp:taxon-name-part taxon-name-part-type="genus" reg="Conocybe">C.</tp:taxon-name-part><tp:taxon-name-part taxon-name-part-type="species" reg="verna">verna</tp:taxon-name-part></tp:taxon-name></italic> (FJAU65117 T) <bold>B</bold><italic><tp:taxon-name><tp:taxon-name-part taxon-name-part-type="genus" reg="Conocybe">C.</tp:taxon-name-part><tp:taxon-name-part taxon-name-part-type="species" reg="verna">verna</tp:taxon-name-part></tp:taxon-name></italic> (FJAU65118) <bold>C, D</bold><italic><tp:taxon-name><tp:taxon-name-part taxon-name-part-type="genus" reg="Conocybe">C.</tp:taxon-name-part><tp:taxon-name-part taxon-name-part-type="species" reg="verna">verna</tp:taxon-name-part></tp:taxon-name></italic> (FJAU65119) <bold>E, F</bold><italic><tp:taxon-name><tp:taxon-name-part taxon-name-part-type="genus" reg="Conocybe">C.</tp:taxon-name-part><tp:taxon-name-part taxon-name-part-type="species" reg="angulispora">angulispora</tp:taxon-name-part></tp:taxon-name></italic> (FJAU65120 T) <bold>G</bold><italic><tp:taxon-name><tp:taxon-name-part taxon-name-part-type="genus" reg="Conocybe">C.</tp:taxon-name-part><tp:taxon-name-part taxon-name-part-type="species" reg="angulispora">angulispora</tp:taxon-name-part></tp:taxon-name></italic> (FJAU65122) <bold>H</bold><italic><tp:taxon-name><tp:taxon-name-part taxon-name-part-type="genus" reg="Conocybe">C.</tp:taxon-name-part><tp:taxon-name-part taxon-name-part-type="species" reg="angulispora">angulispora</tp:taxon-name-part></tp:taxon-name></italic> (FJAU65121) <bold>I</bold><italic><tp:taxon-name><tp:taxon-name-part taxon-name-part-type="genus" reg="Conocybe">C.</tp:taxon-name-part><tp:taxon-name-part taxon-name-part-type="species" reg="rubrocyanea">rubrocyanea</tp:taxon-name-part></tp:taxon-name></italic> (FJAU65123 T) <bold>J</bold><italic><tp:taxon-name><tp:taxon-name-part taxon-name-part-type="genus" reg="Conocybe">C.</tp:taxon-name-part><tp:taxon-name-part taxon-name-part-type="species" reg="rubrocyanea">rubrocyanea</tp:taxon-name-part></tp:taxon-name></italic> (FJAU71654) <bold>K</bold><italic><tp:taxon-name><tp:taxon-name-part taxon-name-part-type="genus" reg="Conocybe">C.</tp:taxon-name-part><tp:taxon-name-part taxon-name-part-type="species" reg="rubrocyanea">rubrocyanea</tp:taxon-name-part></tp:taxon-name></italic> (FJAU71658) <bold>L</bold><italic><tp:taxon-name><tp:taxon-name-part taxon-name-part-type="genus" reg="Conocybe">C.</tp:taxon-name-part><tp:taxon-name-part taxon-name-part-type="species" reg="rubrocyanea">rubrocyanea</tp:taxon-name-part></tp:taxon-name></italic> (FJAU71652) <bold>M</bold><italic><tp:taxon-name><tp:taxon-name-part taxon-name-part-type="genus" reg="Conocybe">C.</tp:taxon-name-part><tp:taxon-name-part taxon-name-part-type="species" reg="rubrocyanea">rubrocyanea</tp:taxon-name-part></tp:taxon-name></italic> (FJAU71650) <bold>N–P</bold><italic><tp:taxon-name><tp:taxon-name-part taxon-name-part-type="genus" reg="Conocybe">C.</tp:taxon-name-part><tp:taxon-name-part taxon-name-part-type="species" reg="hexagonospora">hexagonospora</tp:taxon-name-part></tp:taxon-name></italic> (FJAU71661), Scale bars: 1 cm, T = holotype.</p></caption><graphic xmlns:xlink="http://www.w3.org/1999/xlink" xlink:href="mycokeys-114-067-g002.jpg" position="float" orientation="portrait" xlink:type="simple" id="oo_1261084.jpg"><uri content-type="original_file" xlink:type="simple">https://binary.pensoft.net/fig/1261084</uri></graphic></fig></tp:treatment-sec><ref-list><ref id="B18"><mixed-citation xmlns:xlink="http://www.w3.org/1999/xlink" xlink:type="simple"><person-group><name name-style="western"><surname>Hausknecht</surname><given-names>A</given-names></name></person-group> (<year>2009</year>) <source>Monograph of the Genera <italic><tp:taxon-name><tp:taxon-name-part taxon-name-part-type="genus">Conocybe</tp:taxon-name-part></tp:taxon-name></italic> Fayod, <italic><tp:taxon-name><tp:taxon-name-part taxon-name-part-type="genus">Pholiotina</tp:taxon-name-part></tp:taxon-name></italic> Fayod in Europe.</source><publisher-name>Edizioni Candusso</publisher-name>, <publisher-loc>Alassio</publisher-loc>, <size units="page">968 pp</size>.</mixed-citation></ref><ref id="B3"><mixed-citation xmlns:xlink="http://www.w3.org/1999/xlink" xlink:type="simple"><person-group><name name-style="western"><surname>Arnolds</surname><given-names>E</given-names></name><name name-style="western"><surname>Hausknecht</surname><given-names>A</given-names></name></person-group> (<year>2003</year>) <article-title><italic><tp:taxon-name><tp:taxon-name-part taxon-name-part-type="genus">Crepidotus</tp:taxon-name-part><tp:taxon-name-part taxon-name-part-type="species">cristatus</tp:taxon-name-part></tp:taxon-name></italic>, a new yellow species from the Netherlands.</article-title><source>Persoonia</source><volume>18</volume>(<issue>2</issue>): <fpage>239</fpage>–<lpage>252</lpage>.</mixed-citation></ref></ref-list></tp:taxon-treatment>
