# Supplementary material for: ﻿Three new species and a new record of ConocybesectionPilosellae (Bolbitiaceae, Agaricales) from Jilin Province, China
Source: MycoKeys. 2025 Feb 24;114:67–94. doi: 10.3897/mycokeys.114.140056 (PMC11876981; doi:10.3897/mycokeys.114.140056)
Supplement: XML Treatment for Conocybe hexagonospora [file mycokeys.114.140056-treatment4.xml]

<!DOCTYPE tp:taxon-treatment
  PUBLIC "-//TaxonX//DTD Taxonomic Treatment Publishing DTD v0 20100105//EN" "tax-treatment-NSO.dtd">
<tp:taxon-treatment xmlns:tp="http://www.plazi.org/taxpub"><tp:treatment-meta><kwd-group><label>Taxon classification</label><kwd>
                <named-content content-type="kingdom">Fungi</named-content>
              </kwd><kwd>
                <named-content content-type="order">Agaricales</named-content>
              </kwd><kwd>
                <named-content content-type="family">Bolbitiaceae</named-content>
              </kwd></kwd-group><mixed-citation publication-type="journal"><person-group><name><surname>Song</surname><given-names>Han-bing</given-names></name><name><surname>Bau</surname><given-names>Tolgor</given-names></name></person-group><article-title>﻿Three new species and a new record of <tp:taxon-name><tp:taxon-name-part taxon-name-part-type="genus" reg="Conocybe">Conocybe</tp:taxon-name-part><tp:taxon-name-part taxon-name-part-type="infraspecific-rank">section</tp:taxon-name-part><tp:taxon-name-part taxon-name-part-type="section" reg="Pilosellae">Pilosellae</tp:taxon-name-part></tp:taxon-name> (<tp:taxon-name><tp:taxon-name-part taxon-name-part-type="family">Bolbitiaceae</tp:taxon-name-part></tp:taxon-name>, <tp:taxon-name><tp:taxon-name-part taxon-name-part-type="order">Agaricales</tp:taxon-name-part></tp:taxon-name>) from Jilin Province, China</article-title><source>MycoKeys</source><day>24</day><month>02</month><year>2025</year><volume>114</volume><fpage>67</fpage><lpage>94</lpage><pub-id pub-id-type="doi">10.3897/mycokeys.114.140056</pub-id></mixed-citation></tp:treatment-meta><tp:nomenclature><label>﻿</label><tp:taxon-name>
              <object-id xmlns:xlink="http://www.w3.org/1999/xlink" content-type="arpha" xlink:type="simple">AC2756D9-91EB-59BA-9E90-B08E274BE41D</object-id>
              <tp:taxon-name-part taxon-name-part-type="genus" reg="Conocybe">Conocybe</tp:taxon-name-part>
              <tp:taxon-name-part taxon-name-part-type="species" reg="hexagonospora">hexagonospora</tp:taxon-name-part>
            </tp:taxon-name><tp:taxon-authority>Métrod ex Hauskn. &amp; Enderle</tp:taxon-authority><xref ref-type="fig" rid="F2">Figs 2N–P</xref><xref ref-type="fig" rid="F9">, 9</xref><xref ref-type="fig" rid="F10">, 10</xref></tp:nomenclature><tp:treatment-sec sec-type="description" id="SECID0EO2AK"><title>Description.</title><p>Basidioma mycenoid. Pileus diameter 1.0–1.5 cm, obtusely conical, edge straight, undulate, center signal brown (RAL8002) to deer brown (RAL8007), fading towards the edge, brown beige (RAL1011) to ivory (RAL1014), pileus hygrophanous, smooth, striate towards the center. Context thin, ivory (RAL1014) to light ivory (RAL1015), no specific odor or taste. Lamellae adnexed to narrowly adnate, ventricose, slightly loosely, unequal in length, beige (RAL1001) to sandy yellow (RAL1002), with smooth margins. Stipe length 3.5–4.0 cm, width 0.5–1.5 mm, cylindrical, brown beige (RAL1011) to sandy yellow (RAL1002), surface pubescent, longitudinally fibrous striate, subbulbous at the base.</p><fig id="F9" position="float" orientation="portrait"><object-id xmlns:xlink="http://www.w3.org/1999/xlink" content-type="doi" xlink:type="simple">10.3897/mycokeys.114.140056.figure9</object-id><object-id xmlns:xlink="http://www.w3.org/1999/xlink" content-type="arpha" xlink:type="simple">8B2E57D4-E215-5B60-97E2-BD95407AF5E8</object-id><label>Figure 9.</label><caption><p><italic><tp:taxon-name><tp:taxon-name-part taxon-name-part-type="genus" reg="Conocybe">Conocybe</tp:taxon-name-part><tp:taxon-name-part taxon-name-part-type="species" reg="hexagonospora">hexagonospora</tp:taxon-name-part></tp:taxon-name></italic> (FJAU71661) <bold>A</bold> basidiomata <bold>B</bold> basidiospores in KOH <bold>C</bold> hymenium and subhymenium <bold>D</bold> cheilocystidia <bold>E</bold> stipitipellis <bold>F</bold> pileipellis. Scale bars: 1 cm (<bold>A</bold>); 10 μm (<bold>B–F</bold>).</p></caption><graphic xmlns:xlink="http://www.w3.org/1999/xlink" xlink:href="mycokeys-114-067-g009.jpg" position="float" orientation="portrait" xlink:type="simple" id="oo_1261091.jpg"><uri content-type="original_file" xlink:type="simple">https://binary.pensoft.net/fig/1261091</uri></graphic></fig><p><bold><italic>Basidiospores</italic></bold> (40/1/1) 7.5–9.5(–10) × 5.5–6.5 × 5–6 μm, Q=(1.32–)1.34–1.78(–1.80), Qm = 1.49(±0.11), lentiform, frontal view nearly hexagonal or submitriform, side view ellipsoid to oblong, thick-walled, containing oil droplets, germ pore diameter 0.5–1.5 μm. Basidiospores in 5% KOH solution ochre brown (RAL8001) to copper brown (RAL8004). Basidia (14–)15–21(–22) × 8–10 μm, broadly clavate to clavate, 4-spored, with sterigmata length 3–6 μm, basidia contain vacuolar contents. Cheilocystidia (13–)15–21 × 7–10(–11) μm, lecythiform, with capitula 3–6 μm wide. Caulocystidia are ellipsoid to oblong, lageniform, long-necked lageniform, nettle hair-shaped, narrowly conical, fusiform, cylindrical, clavate, narrowly utriform to utriform, measuring (20–)22–55(–57) × (5–)6–16 μm, capilliform cystidia can reach a length of 100 μm, with rare lecythiform cystidia mixed in. Pileipellis hymeniform, consists of spheropedunculate and obpyriform cells, 29–48(–50) × (18–)19–27(–30) μm, with yellow pigment at the base. Pileocystidia are rare and lageniform in shape. All tissues exhibit clamp connections. It shows a negative reaction to ammonia solution.</p><fig id="F10" position="float" orientation="portrait"><object-id xmlns:xlink="http://www.w3.org/1999/xlink" content-type="doi" xlink:type="simple">10.3897/mycokeys.114.140056.figure10</object-id><object-id xmlns:xlink="http://www.w3.org/1999/xlink" content-type="arpha" xlink:type="simple">DB20B319-600F-552B-BF5A-2E64177F8FE1</object-id><label>Figure 10.</label><caption><p>Microscopic structure images of <italic><tp:taxon-name><tp:taxon-name-part taxon-name-part-type="genus" reg="Conocybe">Conocybe</tp:taxon-name-part><tp:taxon-name-part taxon-name-part-type="species" reg="hexagonospora">hexagonospora</tp:taxon-name-part></tp:taxon-name></italic> (FJAU71661) <bold>A</bold> basidiospores <bold>B</bold> basidia <bold>C</bold> cheilocystidia <bold>D</bold> stipitipellis <bold>E</bold> pileipellis. Scale bars: 10 μm (<bold>A–E</bold>).</p></caption><graphic xmlns:xlink="http://www.w3.org/1999/xlink" xlink:href="mycokeys-114-067-g010.jpg" position="float" orientation="portrait" xlink:type="simple" id="oo_1261092.jpg"><uri content-type="original_file" xlink:type="simple">https://binary.pensoft.net/fig/1261092</uri></graphic></fig></tp:treatment-sec><tp:treatment-sec sec-type="habitat" id="SECID0EG5AK"><title>Habitat.</title><p>Solitary in mixed forests during autumn.</p></tp:treatment-sec><tp:treatment-sec sec-type="distribution" id="SECID0EL5AK"><title>Known distribution.</title><p>Asia: China, Russia; Europe: Sweden, Finland, Latvia, Hungary, Germany, Austria (Holotype), Belgium, United Kingdom, France, Italy (<xref ref-type="bibr" rid="B18">Hausknecht 2009</xref>).</p></tp:treatment-sec><tp:treatment-sec sec-type="Additional specimens measured" id="SECID0EV5AK"><title>Additional specimens measured.</title><p>China, • Jilin Province, Siping City, Yitong Manchu Autonomous County, 7 September 2023, <named-content xmlns:xlink="http://www.w3.org/1999/xlink" content-type="dwc:verbatimCoordinates" xlink:type="simple"><named-content content-type="geo-json" specific-use="{&#34;type&#34;:&#34;Point&#34;,&#34;coordinates&#34;:[125.203333,43.599444]}" id="NCID0E55AK" xlink:type="simple">43°35'58"N, 125°12'12"E</named-content></named-content>, alt. 290 m, Han-Bing Song, S23090710 (FJAU71661).</p></tp:treatment-sec><tp:treatment-sec sec-type="notes" id="SECID0ED6AK"><title>Notes.</title><p>Although this species does not have gene sequences in the <abbrev xmlns:xlink="http://www.w3.org/1999/xlink" xlink:title="National Center of Biotechnology Information" id="ABBRID0EJ6AK" xlink:type="simple">NCBI</abbrev> database, its macroscopic and microscopic structures are consistent with those of <italic><tp:taxon-name><tp:taxon-name-part taxon-name-part-type="genus" reg="Conocybe">C.</tp:taxon-name-part><tp:taxon-name-part taxon-name-part-type="species" reg="hexagonospora">hexagonospora</tp:taxon-name-part></tp:taxon-name></italic>, leading to its identification as <italic><tp:taxon-name><tp:taxon-name-part taxon-name-part-type="genus" reg="Conocybe">C.</tp:taxon-name-part><tp:taxon-name-part taxon-name-part-type="species" reg="hexagonospora">hexagonospora</tp:taxon-name-part></tp:taxon-name></italic>. There are also some species in sect. <tp:taxon-name><tp:taxon-name-part taxon-name-part-type="genus" reg="Conocybe"/><tp:taxon-name-part taxon-name-part-type="section" reg="Pilosellae">Pilosellae</tp:taxon-name-part></tp:taxon-name> with basidiospores’ shapes similar to <italic><tp:taxon-name><tp:taxon-name-part taxon-name-part-type="genus" reg="Conocybe">C.</tp:taxon-name-part><tp:taxon-name-part taxon-name-part-type="species" reg="hexagonospora">hexagonospora</tp:taxon-name-part></tp:taxon-name></italic>, but they are distinct species, differentiated as follows: The difference between <italic><tp:taxon-name><tp:taxon-name-part taxon-name-part-type="genus" reg="Conocybe">C.</tp:taxon-name-part><tp:taxon-name-part taxon-name-part-type="species" reg="hexagonospora">hexagonospora</tp:taxon-name-part></tp:taxon-name></italic> and <italic><tp:taxon-name><tp:taxon-name-part taxon-name-part-type="genus" reg="Conocybe">C.</tp:taxon-name-part><tp:taxon-name-part taxon-name-part-type="species" reg="brunneidisca">brunneidisca</tp:taxon-name-part></tp:taxon-name></italic> is that the latter has longer basidiospores, reaching a length of 9.9–12.1 μm, and the pileus color and habitat are also different (<xref ref-type="bibr" rid="B20">Hausknecht and Contu 2007</xref>). The difference between <italic><tp:taxon-name><tp:taxon-name-part taxon-name-part-type="genus" reg="Conocybe">C.</tp:taxon-name-part><tp:taxon-name-part taxon-name-part-type="species" reg="hexagonospora">hexagonospora</tp:taxon-name-part></tp:taxon-name></italic> and <italic><tp:taxon-name><tp:taxon-name-part taxon-name-part-type="genus" reg="Conocybe">C.</tp:taxon-name-part><tp:taxon-name-part taxon-name-part-type="species" reg="pulchra">pulchra</tp:taxon-name-part></tp:taxon-name></italic> is that the latter has basidiospores measuring 11.5–15 μm in length and lacks pileocystidia (<xref ref-type="bibr" rid="B23">Hausknecht et al. 2004</xref>). The difference between <italic><tp:taxon-name><tp:taxon-name-part taxon-name-part-type="genus" reg="Conocybe">C.</tp:taxon-name-part><tp:taxon-name-part taxon-name-part-type="species" reg="hexagonospora">hexagonospora</tp:taxon-name-part></tp:taxon-name></italic> and <italic><tp:taxon-name><tp:taxon-name-part taxon-name-part-type="genus" reg="Conocybe">C.</tp:taxon-name-part><tp:taxon-name-part taxon-name-part-type="species" reg="lentispora">lentispora</tp:taxon-name-part></tp:taxon-name></italic> is that the latter has basidiospores with a length smaller than 7 μm and are broadly ellipsoid (<xref ref-type="bibr" rid="B17">Hausknecht 2005</xref>). Meanwhile, the difference between <italic><tp:taxon-name><tp:taxon-name-part taxon-name-part-type="genus" reg="Conocybe">C.</tp:taxon-name-part><tp:taxon-name-part taxon-name-part-type="species" reg="hexagonospora">hexagonospora</tp:taxon-name-part></tp:taxon-name></italic> and <italic><tp:taxon-name><tp:taxon-name-part taxon-name-part-type="genus" reg="Conocybe">C.</tp:taxon-name-part><tp:taxon-name-part taxon-name-part-type="species" reg="brunneoaurantiaca">brunneoaurantiaca</tp:taxon-name-part></tp:taxon-name></italic> is that <italic><tp:taxon-name><tp:taxon-name-part taxon-name-part-type="genus" reg="Conocybe">C.</tp:taxon-name-part><tp:taxon-name-part taxon-name-part-type="species" reg="brunneoaurantiaca">brunneoaurantiaca</tp:taxon-name-part></tp:taxon-name></italic> has cheilocystidia reaching up to 30 μm and lacks pileocystidia (<xref ref-type="bibr" rid="B55">Thomas et al. 2001</xref>). In the phylogenetic tree, <italic><tp:taxon-name><tp:taxon-name-part taxon-name-part-type="genus" reg="Conocybe">C.</tp:taxon-name-part><tp:taxon-name-part taxon-name-part-type="species" reg="hexagonospora">hexagonospora</tp:taxon-name-part></tp:taxon-name></italic> and C. <italic><tp:taxon-name><tp:taxon-name-part taxon-name-part-type="genus" reg="Conocybe"/><tp:taxon-name-part taxon-name-part-type="species" reg="angulispora">angulispora</tp:taxon-name-part></tp:taxon-name></italic> are sister taxa to each other, but their <abbrev xmlns:xlink="http://www.w3.org/1999/xlink" xlink:title="internal transcribed spacer region" id="ABBRID0E6EBK" xlink:type="simple">ITS</abbrev> sequence similarity is only 91%. <italic><tp:taxon-name><tp:taxon-name-part taxon-name-part-type="genus" reg="Conocybe">Conocybe</tp:taxon-name-part><tp:taxon-name-part taxon-name-part-type="species" reg="angulispora">angulispora</tp:taxon-name-part></tp:taxon-name></italic> has distinct pubescence on its pileus, allowing for differentiation from <italic><tp:taxon-name><tp:taxon-name-part taxon-name-part-type="genus" reg="Conocybe">C.</tp:taxon-name-part><tp:taxon-name-part taxon-name-part-type="species" reg="hexagonospora">hexagonospora</tp:taxon-name-part></tp:taxon-name></italic>. Of these similar species, the following are sequenced and clearly separate in the phylogeny: <italic><tp:taxon-name><tp:taxon-name-part taxon-name-part-type="genus" reg="Conocybe">C.</tp:taxon-name-part><tp:taxon-name-part taxon-name-part-type="species" reg="hexagonospora">hexagonospora</tp:taxon-name-part></tp:taxon-name></italic>, <italic><tp:taxon-name><tp:taxon-name-part taxon-name-part-type="genus" reg="Conocybe">C.</tp:taxon-name-part><tp:taxon-name-part taxon-name-part-type="species" reg="brunneidisca">brunneidisca</tp:taxon-name-part></tp:taxon-name></italic>, <italic><tp:taxon-name><tp:taxon-name-part taxon-name-part-type="genus" reg="Conocybe">C.</tp:taxon-name-part><tp:taxon-name-part taxon-name-part-type="species" reg="angulispora">angulispora</tp:taxon-name-part></tp:taxon-name></italic>.</p></tp:treatment-sec><tp:treatment-sec><!--Section generated to contain objects referenced in tp:taxon-treatment.--><fig id="F2" position="float" orientation="portrait"><object-id xmlns:xlink="http://www.w3.org/1999/xlink" content-type="doi" xlink:type="simple">10.3897/mycokeys.114.140056.figure2</object-id><object-id xmlns:xlink="http://www.w3.org/1999/xlink" content-type="arpha" xlink:type="simple">E063C080-5FB0-503D-A3FB-91EE05BAE094</object-id><label>Figure 2.</label><caption><p>Basidiomata of <tp:taxon-name><tp:taxon-name-part taxon-name-part-type="genus" reg="Conocybe">Conocybe</tp:taxon-name-part><tp:taxon-name-part taxon-name-part-type="infraspecific-rank">sect.</tp:taxon-name-part><tp:taxon-name-part taxon-name-part-type="section" reg="Pilosellae">Pilosellae</tp:taxon-name-part></tp:taxon-name> species <bold>A</bold><italic><tp:taxon-name><tp:taxon-name-part taxon-name-part-type="genus" reg="Conocybe">C.</tp:taxon-name-part><tp:taxon-name-part taxon-name-part-type="species" reg="verna">verna</tp:taxon-name-part></tp:taxon-name></italic> (FJAU65117 T) <bold>B</bold><italic><tp:taxon-name><tp:taxon-name-part taxon-name-part-type="genus" reg="Conocybe">C.</tp:taxon-name-part><tp:taxon-name-part taxon-name-part-type="species" reg="verna">verna</tp:taxon-name-part></tp:taxon-name></italic> (FJAU65118) <bold>C, D</bold><italic><tp:taxon-name><tp:taxon-name-part taxon-name-part-type="genus" reg="Conocybe">C.</tp:taxon-name-part><tp:taxon-name-part taxon-name-part-type="species" reg="verna">verna</tp:taxon-name-part></tp:taxon-name></italic> (FJAU65119) <bold>E, F</bold><italic><tp:taxon-name><tp:taxon-name-part taxon-name-part-type="genus" reg="Conocybe">C.</tp:taxon-name-part><tp:taxon-name-part taxon-name-part-type="species" reg="angulispora">angulispora</tp:taxon-name-part></tp:taxon-name></italic> (FJAU65120 T) <bold>G</bold><italic><tp:taxon-name><tp:taxon-name-part taxon-name-part-type="genus" reg="Conocybe">C.</tp:taxon-name-part><tp:taxon-name-part taxon-name-part-type="species" reg="angulispora">angulispora</tp:taxon-name-part></tp:taxon-name></italic> (FJAU65122) <bold>H</bold><italic><tp:taxon-name><tp:taxon-name-part taxon-name-part-type="genus" reg="Conocybe">C.</tp:taxon-name-part><tp:taxon-name-part taxon-name-part-type="species" reg="angulispora">angulispora</tp:taxon-name-part></tp:taxon-name></italic> (FJAU65121) <bold>I</bold><italic><tp:taxon-name><tp:taxon-name-part taxon-name-part-type="genus" reg="Conocybe">C.</tp:taxon-name-part><tp:taxon-name-part taxon-name-part-type="species" reg="rubrocyanea">rubrocyanea</tp:taxon-name-part></tp:taxon-name></italic> (FJAU65123 T) <bold>J</bold><italic><tp:taxon-name><tp:taxon-name-part taxon-name-part-type="genus" reg="Conocybe">C.</tp:taxon-name-part><tp:taxon-name-part taxon-name-part-type="species" reg="rubrocyanea">rubrocyanea</tp:taxon-name-part></tp:taxon-name></italic> (FJAU71654) <bold>K</bold><italic><tp:taxon-name><tp:taxon-name-part taxon-name-part-type="genus" reg="Conocybe">C.</tp:taxon-name-part><tp:taxon-name-part taxon-name-part-type="species" reg="rubrocyanea">rubrocyanea</tp:taxon-name-part></tp:taxon-name></italic> (FJAU71658) <bold>L</bold><italic><tp:taxon-name><tp:taxon-name-part taxon-name-part-type="genus" reg="Conocybe">C.</tp:taxon-name-part><tp:taxon-name-part taxon-name-part-type="species" reg="rubrocyanea">rubrocyanea</tp:taxon-name-part></tp:taxon-name></italic> (FJAU71652) <bold>M</bold><italic><tp:taxon-name><tp:taxon-name-part taxon-name-part-type="genus" reg="Conocybe">C.</tp:taxon-name-part><tp:taxon-name-part taxon-name-part-type="species" reg="rubrocyanea">rubrocyanea</tp:taxon-name-part></tp:taxon-name></italic> (FJAU71650) <bold>N–P</bold><italic><tp:taxon-name><tp:taxon-name-part taxon-name-part-type="genus" reg="Conocybe">C.</tp:taxon-name-part><tp:taxon-name-part taxon-name-part-type="species" reg="hexagonospora">hexagonospora</tp:taxon-name-part></tp:taxon-name></italic> (FJAU71661), Scale bars: 1 cm, T = holotype.</p></caption><graphic xmlns:xlink="http://www.w3.org/1999/xlink" xlink:href="mycokeys-114-067-g002.jpg" position="float" orientation="portrait" xlink:type="simple" id="oo_1261084.jpg"><uri content-type="original_file" xlink:type="simple">https://binary.pensoft.net/fig/1261084</uri></graphic></fig></tp:treatment-sec><ref-list><ref id="B18"><mixed-citation xmlns:xlink="http://www.w3.org/1999/xlink" xlink:type="simple"><person-group><name name-style="western"><surname>Hausknecht</surname><given-names>A</given-names></name></person-group> (<year>2009</year>) <source>Monograph of the Genera <italic><tp:taxon-name><tp:taxon-name-part taxon-name-part-type="genus">Conocybe</tp:taxon-name-part></tp:taxon-name></italic> Fayod, <italic><tp:taxon-name><tp:taxon-name-part taxon-name-part-type="genus">Pholiotina</tp:taxon-name-part></tp:taxon-name></italic> Fayod in Europe.</source><publisher-name>Edizioni Candusso</publisher-name>, <publisher-loc>Alassio</publisher-loc>, <size units="page">968 pp</size>.</mixed-citation></ref><ref id="B20"><mixed-citation xmlns:xlink="http://www.w3.org/1999/xlink" xlink:type="simple"><person-group><name name-style="western"><surname>Hausknecht</surname><given-names>A</given-names></name><name name-style="western"><surname>Contu</surname><given-names>M</given-names></name></person-group> (<year>2007</year>) <article-title>Interesting species of <italic><tp:taxon-name><tp:taxon-name-part taxon-name-part-type="genus">Conocybe</tp:taxon-name-part></tp:taxon-name></italic> (<tp:taxon-name><tp:taxon-name-part taxon-name-part-type="order">Agaricales</tp:taxon-name-part></tp:taxon-name>, <tp:taxon-name><tp:taxon-name-part taxon-name-part-type="family">Bolbitiaceae</tp:taxon-name-part></tp:taxon-name>) from <italic><tp:taxon-name><tp:taxon-name-part taxon-name-part-type="genus">Gallura</tp:taxon-name-part></tp:taxon-name></italic> (NE Sardinia, Italy).</article-title><source>Österreichische Zeitschrift für Pilzkunde</source><volume>16</volume>(<issue>1</issue>): <fpage>157</fpage>–<lpage>166</lpage>.</mixed-citation></ref><ref id="B23"><mixed-citation xmlns:xlink="http://www.w3.org/1999/xlink" xlink:type="simple"><person-group><name name-style="western"><surname>Hausknecht</surname><given-names>A</given-names></name><name name-style="western"><surname>Krisai-Greilhuber</surname><given-names>I</given-names></name><name name-style="western"><surname>Voglmayr</surname><given-names>H</given-names></name></person-group> (<year>2004</year>) Type studies in North American species of <tp:taxon-name><tp:taxon-name-part taxon-name-part-type="family">Bolbitiaceae</tp:taxon-name-part></tp:taxon-name> belonging to the genera <italic><tp:taxon-name><tp:taxon-name-part taxon-name-part-type="genus">Conocybe</tp:taxon-name-part></tp:taxon-name></italic> and <italic><tp:taxon-name><tp:taxon-name-part taxon-name-part-type="genus">Pholiotina.</tp:taxon-name-part></tp:taxon-name></italic> Österreichische Zeitschrift für Pilzkunde 13: 153–235.</mixed-citation></ref><ref id="B17"><mixed-citation xmlns:xlink="http://www.w3.org/1999/xlink" xlink:type="simple"><person-group><name name-style="western"><surname>Hausknecht</surname><given-names>A</given-names></name></person-group> (<year>2005</year>) Beiträge zur Kenntnis der <tp:taxon-name><tp:taxon-name-part taxon-name-part-type="family">Bolbitiaceae</tp:taxon-name-part></tp:taxon-name> 10. <italic><tp:taxon-name><tp:taxon-name-part taxon-name-part-type="genus">Conocybe</tp:taxon-name-part></tp:taxon-name></italic> Sektion <italic><tp:taxon-name><tp:taxon-name-part taxon-name-part-type="genus"/><tp:taxon-name-part taxon-name-part-type="section">Pilosellae</tp:taxon-name-part></tp:taxon-name></italic>. Österreichische Zeitschrift für Pilzkunde 14: 191–274.</mixed-citation></ref><ref id="B55"><mixed-citation xmlns:xlink="http://www.w3.org/1999/xlink" xlink:type="simple"><person-group><name name-style="western"><surname>Thomas</surname><given-names>KA</given-names></name><name name-style="western"><surname>Hausknecht</surname><given-names>A</given-names></name><name name-style="western"><surname>Manimohan</surname><given-names>P</given-names></name></person-group> (<year>2001</year>) <article-title><tp:taxon-name><tp:taxon-name-part taxon-name-part-type="family">Bolbitiaceae</tp:taxon-name-part></tp:taxon-name> of Kerala State, India: New species and new and noteworthy records.</article-title><source>Österreichische Zeitschrift für Pilzkunde</source><volume>10</volume>: <fpage>87</fpage>–<lpage>114</lpage>.</mixed-citation></ref></ref-list></tp:taxon-treatment>
